# Supplementary material for: The Key Factors Predicting Dementia in Individuals With Alzheimer’s Disease-Type Pathology
Source: Front Aging Neurosci. 2022 Apr 25;14:831967. doi: 10.3389/fnagi.2022.831967 (PMC9085578; doi:10.3389/fnagi.2022.831967)
Supplement: Supplementary Table 3 — Complete gene lists from the Boruta gene association analyses of ADAMTS2 and PRTN3. [file Table_3.XLSX]

## Sheet: PRTN3
ensembl_gene_id	hgnc_symbol	z_score	entrezgene	description	chromosome_name	start_position	end_position	strand
ENSG00000115756	HPCAL1	7.10048	3241	hippocalcin like 1 [Source:HGNC Symbol;Acc:HGNC:5145]	2	10302889	10427617	1
ENSG00000105419	MEIS3	6.50519	56917	Meis homeobox 3 [Source:HGNC Symbol;Acc:HGNC:29537]	19	47403124	47419527	-1
ENSG00000183092	BEGAIN	6.32689	57596	brain enriched guanylate kinase associated [Source:HGNC Symbol;Acc:HGNC:24163]	14	100537147	100587413	-1
ENSG00000171303	KCNK3	6.27217	3777	potassium two pore domain channel subfamily K member 3 [Source:HGNC Symbol;Acc:HGNC:6278]	2	26692690	26733420	1
ENSG00000100628	ASB2	5.90479	51676	ankyrin repeat and SOCS box containing 2 [Source:HGNC Symbol;Acc:HGNC:16012]	14	93934166	93976739	-1
ENSG00000160963	COL26A1	5.25632	136227	collagen type XXVI alpha 1 chain [Source:HGNC Symbol;Acc:HGNC:18038]	7	101362875	101559024	1
ENSG00000149527	PLCH2	5.22294	9651	phospholipase C eta 2 [Source:HGNC Symbol;Acc:HGNC:29037]	1	2425980	2505532	1
ENSG00000186891	TNFRSF18	5.114	8784	TNF receptor superfamily member 18 [Source:HGNC Symbol;Acc:HGNC:11914]	1	1203508	1206592	-1
ENSG00000168734	PKIG	5.04869	11142	cAMP-dependent protein kinase inhibitor gamma [Source:HGNC Symbol;Acc:HGNC:9019]	20	44531785	44624247	1
ENSG00000283646	LINC02009	4.92337	NA	long intergenic non-protein coding RNA 2009 [Source:HGNC Symbol;Acc:HGNC:52845]	3	46416524	46423591	-1
ENSG00000138207	RBP4	4.88688	5950	retinol binding protein 4 [Source:HGNC Symbol;Acc:HGNC:9922]	10	93591687	93601744	-1
ENSG00000128298	BAIAP2L2	4.79373	80115	BAR/IMD domain containing adaptor protein 2 like 2 [Source:HGNC Symbol;Acc:HGNC:26203]	22	38084900	38110684	-1
ENSG00000171462	DLK2	4.75745	65989	delta like non-canonical Notch ligand 2 [Source:HGNC Symbol;Acc:HGNC:21113]	6	43450352	43456632	-1
ENSG00000070729	CNGB1	4.72388	1258	cyclic nucleotide gated channel subunit beta 1 [Source:HGNC Symbol;Acc:HGNC:2151]	16	57882340	57971128	-1
ENSG00000256193	LINC00507	4.72027	NA	long intergenic non-protein coding RNA 507 [Source:HGNC Symbol;Acc:HGNC:43558]	12	127914707	127960028	1
ENSG00000067840	PDZD4	4.65049	57595	PDZ domain containing 4 [Source:HGNC Symbol;Acc:HGNC:21167]	X	153802166	153830565	-1
ENSG00000175274	TP53I11	4.56088	9537	tumor protein p53 inducible protein 11 [Source:HGNC Symbol;Acc:HGNC:16842]	11	44885903	44951306	-1
ENSG00000157870	PRXL2B	4.416	127281	peroxiredoxin like 2B [Source:HGNC Symbol;Acc:HGNC:28390]	1	2586491	2591469	1
ENSG00000105662	CRTC1	4.32141	23373	CREB regulated transcription coactivator 1 [Source:HGNC Symbol;Acc:HGNC:16062]	19	18683678	18782333	1
ENSG00000061337	LZTS1	4.30138	11178	leucine zipper tumor suppressor 1 [Source:HGNC Symbol;Acc:HGNC:13861]	8	20246165	20303963	-1
ENSG00000127585	FBXL16	4.25097	146330	F-box and leucine rich repeat protein 16 [Source:HGNC Symbol;Acc:HGNC:14150]	16	692498	705808	-1
ENSG00000197561	ELANE	4.20983	1991	elastase, neutrophil expressed [Source:HGNC Symbol;Acc:HGNC:3309]	19	851014	856247	1
ENSG00000183186	C2CD4C	4.19246	126567	C2 calcium dependent domain containing 4C [Source:HGNC Symbol;Acc:HGNC:29417]	19	405445	409147	-1
ENSG00000111249	CUX2	4.18684	23316	cut like homeobox 2 [Source:HGNC Symbol;Acc:HGNC:19347]	12	111034165	111350554	1
ENSG00000135625	EGR4	4.15166	1961	early growth response 4 [Source:HGNC Symbol;Acc:HGNC:3241]	2	73290929	73293701	-1
ENSG00000182809	CRIP2	4.13185	1397	cysteine rich protein 2 [Source:HGNC Symbol;Acc:HGNC:2361]	14	105472962	105480170	1
ENSG00000129951	PLPPR3	4.12401	79948	phospholipid phosphatase related 3 [Source:HGNC Symbol;Acc:HGNC:23497]	19	812488	821977	-1
ENSG00000186188	FFAR4	4.05265	338557	free fatty acid receptor 4 [Source:HGNC Symbol;Acc:HGNC:19061]	10	93566665	93604480	1
ENSG00000169884	WNT10B	4.01124	7480	Wnt family member 10B [Source:HGNC Symbol;Acc:HGNC:12775]	12	48965340	48971735	-1
ENSG00000122515	ZMIZ2	3.97413	83637	zinc finger MIZ-type containing 2 [Source:HGNC Symbol;Acc:HGNC:22229]	7	44748581	44769881	1
ENSG00000105650	PDE4C	3.88054	5143	phosphodiesterase 4C [Source:HGNC Symbol;Acc:HGNC:8782]	19	18208652	18248200	-1
ENSG00000036530	CYP46A1	3.87491	10858	cytochrome P450 family 46 subfamily A member 1 [Source:HGNC Symbol;Acc:HGNC:2641]	14	99684298	99727301	1
ENSG00000233123	LINC01007	3.8731	NA	long intergenic non-protein coding RNA 1007 [Source:HGNC Symbol;Acc:HGNC:48973]	7	101562779	101569006	-1
ENSG00000250067	YJEFN3	3.82259	374887	YjeF N-terminal domain containing 3 [Source:HGNC Symbol;Acc:HGNC:24785]	19	19528861	19537581	1
ENSG00000006047	YBX2	3.74721	51087	Y-box binding protein 2 [Source:HGNC Symbol;Acc:HGNC:17948]	17	7288263	7294639	-1
ENSG00000089847	ANKRD24	3.74655	170961	ankyrin repeat domain 24 [Source:HGNC Symbol;Acc:HGNC:29424]	19	4183354	4224814	1
ENSG00000130558	OLFM1	3.7242	10439	olfactomedin 1 [Source:HGNC Symbol;Acc:HGNC:17187]	9	135075422	135121179	1
ENSG00000059915	PSD	3.70383	5662	pleckstrin and Sec7 domain containing [Source:HGNC Symbol;Acc:HGNC:9507]	10	102402617	102421539	-1
ENSG00000110076	NRXN2	3.6842	9379	neurexin 2 [Source:HGNC Symbol;Acc:HGNC:8009]	11	64606174	64723197	-1
ENSG00000143340	FAM163A	3.64424	148753	family with sequence similarity 163 member A [Source:HGNC Symbol;Acc:HGNC:28274]	1	179743163	179816198	1
ENSG00000137825	ITPKA	3.61649	3706	inositol-trisphosphate 3-kinase A [Source:HGNC Symbol;Acc:HGNC:6178]	15	41493393	41503551	1
ENSG00000184702	SEPTIN5	3.58687	5413	septin 5 [Source:HGNC Symbol;Acc:HGNC:9164]	22	19714503	19724224	1
ENSG00000159409	CELF3	3.51927	11189	CUGBP Elav-like family member 3 [Source:HGNC Symbol;Acc:HGNC:11967]	1	151700058	151716803	-1
ENSG00000162913	OBSCN-AS1	3.51236	NA	OBSCN antisense RNA 1 [Source:HGNC Symbol;Acc:HGNC:32047]	1	228203503	228213664	-1
ENSG00000040608	RTN4R	3.50431	65078	reticulon 4 receptor [Source:HGNC Symbol;Acc:HGNC:18601]	22	20241415	20283246	-1
ENSG00000116544	DLGAP3	3.48013	58512	DLG associated protein 3 [Source:HGNC Symbol;Acc:HGNC:30368]	1	34865436	34929650	-1
ENSG00000121905	HPCA	3.47843	3208	hippocalcin [Source:HGNC Symbol;Acc:HGNC:5144]	1	32885994	32898441	1
ENSG00000171992	SYNPO	3.37884	11346	synaptopodin [Source:HGNC Symbol;Acc:HGNC:30672]	5	150601080	150659207	1
ENSG00000114554	PLXNA1	3.37813	5361	plexin A1 [Source:HGNC Symbol;Acc:HGNC:9099]	3	126988594	127037392	1
ENSG00000106415	GLCCI1	3.37595	113263	glucocorticoid induced 1 [Source:HGNC Symbol;Acc:HGNC:18713]	7	7968796	8094272	1
ENSG00000168672	LRATD2	3.37525	157638	LRAT domain containing 2 [Source:HGNC Symbol;Acc:HGNC:24166]	8	126552443	126558478	-1
ENSG00000172766	NAA16	3.35954	79612	N(alpha)-acetyltransferase 16, NatA auxiliary subunit [Source:HGNC Symbol;Acc:HGNC:26164]	13	41311267	41377030	1
ENSG00000005893	LAMP2	3.35195	3920	lysosomal associated membrane protein 2 [Source:HGNC Symbol;Acc:HGNC:6501]	X	120426148	120469365	-1
ENSG00000129990	SYT5	3.34138	6861	synaptotagmin 5 [Source:HGNC Symbol;Acc:HGNC:11513]	19	55171196	55180289	-1
ENSG00000221890	NPTXR	3.28373	23467	neuronal pentraxin receptor [Source:HGNC Symbol;Acc:HGNC:7954]	22	38818452	38844028	-1
ENSG00000178531	CTXN1	3.28184	404217	cortexin 1 [Source:HGNC Symbol;Acc:HGNC:31108]	19	7924491	7926135	-1
ENSG00000167889	MGAT5B	3.23746	146664	alpha-1,6-mannosylglycoprotein 6-beta-N-acetylglucosaminyltransferase B [Source:HGNC Symbol;Acc:HGNC:24140]	17	76868456	76950393	1
ENSG00000203772	SPRN	3.23553	503542	shadow of prion protein [Source:HGNC Symbol;Acc:HGNC:16871]	10	133420666	133424572	-1
ENSG00000066084	DIP2B	3.23228	57609	disco interacting protein 2 homolog B [Source:HGNC Symbol;Acc:HGNC:29284]	12	50504985	50748657	1
ENSG00000107954	NEURL1	3.22748	9148	neuralized E3 ubiquitin protein ligase 1 [Source:HGNC Symbol;Acc:HGNC:7761]	10	103493979	103592552	1
ENSG00000182230	FAM153B	3.22477	202134	family with sequence similarity 153 member B [Source:HGNC Symbol;Acc:HGNC:27323]	5	176060689	176116015	1
ENSG00000164326	CARTPT	3.21787	9607	CART prepropeptide [Source:HGNC Symbol;Acc:HGNC:24323]	5	71719275	71721048	1
ENSG00000273238	TMEM271	3.2171	112441426	transmembrane protein 271 [Source:HGNC Symbol;Acc:HGNC:53639]	4	573880	576295	-1
ENSG00000167535	CACNB3	3.20455	784	calcium voltage-gated channel auxiliary subunit beta 3 [Source:HGNC Symbol;Acc:HGNC:1403]	12	48813794	48828941	1
ENSG00000205090	TMEM240	3.20035	339453	transmembrane protein 240 [Source:HGNC Symbol;Acc:HGNC:25186]	1	1534778	1540624	-1
ENSG00000273604	EPOP	3.15984	100170841	elongin BC and polycomb repressive complex 2 associated protein [Source:HGNC Symbol;Acc:HGNC:34493]	17	38671703	38674957	-1
ENSG00000110931	CAMKK2	3.14805	10645	calcium/calmodulin dependent protein kinase kinase 2 [Source:HGNC Symbol;Acc:HGNC:1470]	12	121237675	121298308	-1
ENSG00000181291	TMEM132E	3.14738	124842	transmembrane protein 132E [Source:HGNC Symbol;Acc:HGNC:26991]	17	34579487	34639318	1
ENSG00000181418	DDN	3.12388	23109	dendrin [Source:HGNC Symbol;Acc:HGNC:24458]	12	48995149	48999375	-1
ENSG00000178752	ERFE	3.12279	151176	erythroferrone [Source:HGNC Symbol;Acc:HGNC:26727]	2	238158970	238168900	1
ENSG00000066855	MTFR1	3.09983	9650	mitochondrial fission regulator 1 [Source:HGNC Symbol;Acc:HGNC:29510]	8	65644734	65771261	1
ENSG00000153721	CNKSR3	3.07442	154043	CNKSR family member 3 [Source:HGNC Symbol;Acc:HGNC:23034]	6	154387515	154510685	-1
ENSG00000131650	KREMEN2	3.07147	79412	kringle containing transmembrane protein 2 [Source:HGNC Symbol;Acc:HGNC:18797]	16	2964216	2968383	1
ENSG00000137843	PAK6	3.06937	56924	p21 (RAC1) activated kinase 6 [Source:HGNC Symbol;Acc:HGNC:16061]	15	40217428	40277487	1
ENSG00000070808	CAMK2A	3.06262	815	calcium/calmodulin dependent protein kinase II alpha [Source:HGNC Symbol;Acc:HGNC:1460]	5	150219491	150290291	-1
ENSG00000112893	MAN2A1	3.03914	4124	mannosidase alpha class 2A member 1 [Source:HGNC Symbol;Acc:HGNC:6824]	5	109689366	109869625	1
ENSG00000220008	LINGO3	2.9685	645191	leucine rich repeat and Ig domain containing 3 [Source:HGNC Symbol;Acc:HGNC:21206]	19	2289784	2292024	-1
ENSG00000165476	REEP3	2.96212	221035	receptor accessory protein 3 [Source:HGNC Symbol;Acc:HGNC:23711]	10	63521401	63625128	1
ENSG00000162817	C1orf115	2.95798	79762	chromosome 1 open reading frame 115 [Source:HGNC Symbol;Acc:HGNC:25873]	1	220690363	220699153	1
ENSG00000260001	TGFBR3L	2.94648	100507588	transforming growth factor beta receptor 3 like [Source:HGNC Symbol;Acc:HGNC:44152]	19	7916145	7919097	1
ENSG00000249436		2.93606	NA	novel transcript	5	57574027	57619816	1
ENSG00000168539	CHRM1	2.93472	1128	cholinergic receptor muscarinic 1 [Source:HGNC Symbol;Acc:HGNC:1950]	11	62908679	62921807	-1
ENSG00000107338	SHB	2.90861	6461	SH2 domain containing adaptor protein B [Source:HGNC Symbol;Acc:HGNC:10838]	9	37915898	38069227	-1
ENSG00000108352	RAPGEFL1	2.8881	51195	Rap guanine nucleotide exchange factor like 1 [Source:HGNC Symbol;Acc:HGNC:17428]	17	40177010	40195656	1
ENSG00000165185	KIAA1958	2.82373	158405	KIAA1958 [Source:HGNC Symbol;Acc:HGNC:23427]	9	112486847	112669397	1
ENSG00000135519	KCNH3	2.80105	23416	potassium voltage-gated channel subfamily H member 3 [Source:HGNC Symbol;Acc:HGNC:6252]	12	49539030	49558337	1
ENSG00000163932	PRKCD	2.76875	5580	protein kinase C delta [Source:HGNC Symbol;Acc:HGNC:9399]	3	53156009	53192717	1
ENSG00000103381	CPPED1	2.71329	55313	calcineurin like phosphoesterase domain containing 1 [Source:HGNC Symbol;Acc:HGNC:25632]	16	12659799	12803887	-1
ENSG00000108309	RUNDC3A	2.6997	10900	RUN domain containing 3A [Source:HGNC Symbol;Acc:HGNC:16984]	17	44308413	44318670	1
ENSG00000151914	DST	2.68411	667	dystonin [Source:HGNC Symbol;Acc:HGNC:1090]	6	56457987	56954649	-1
ENSG00000131375	CAPN7	2.68262	23473	calpain 7 [Source:HGNC Symbol;Acc:HGNC:1484]	3	15206152	15252916	1
ENSG00000103154	NECAB2	2.67678	54550	N-terminal EF-hand calcium binding protein 2 [Source:HGNC Symbol;Acc:HGNC:23746]	16	83968632	84002776	1
ENSG00000197562	RAB40C	2.66487	57799	RAB40C, member RAS oncogene family [Source:HGNC Symbol;Acc:HGNC:18285]	16	589357	629272	1
ENSG00000130822	PNCK	2.65261	139728	pregnancy up-regulated nonubiquitous CaM kinase [Source:HGNC Symbol;Acc:HGNC:13415]	X	153669730	153689010	-1
ENSG00000159674	SPON2	2.65219	10417	spondin 2 [Source:HGNC Symbol;Acc:HGNC:11253]	4	1166932	1208962	-1
ENSG00000149654	CDH22	2.64787	64405	cadherin 22 [Source:HGNC Symbol;Acc:HGNC:13251]	20	46173739	46308498	-1
ENSG00000130511	SSBP4	2.62471	170463	single stranded DNA binding protein 4 [Source:HGNC Symbol;Acc:HGNC:15676]	19	18418864	18434562	1
ENSG00000183248	PRR36	2.61141	80164	proline rich 36 [Source:HGNC Symbol;Acc:HGNC:26172]	19	7868719	7874390	-1

## Sheet: ADAMTS2
ensembl_gene_id	hgnc_symbol	z_score	entrezgene	description	chromosome_name	start_position	end_position	strand
ENSG00000176387	HSD11B2	11.1603	3291	hydroxysteroid 11-beta dehydrogenase 2 [Source:HGNC Symbol;Acc:HGNC:5209]	16	67430652	67437553	1
ENSG00000126767	ELK1	10.6226	2002	ETS transcription factor ELK1 [Source:HGNC Symbol;Acc:HGNC:3321]	X	47635521	47650604	-1
ENSG00000060656	PTPRU	9.05311	10076	protein tyrosine phosphatase receptor type U [Source:HGNC Symbol;Acc:HGNC:9683]	1	29236516	29326813	1
ENSG00000053702	NRIP2	8.19785	83714	nuclear receptor interacting protein 2 [Source:HGNC Symbol;Acc:HGNC:23078]	12	2825348	2835544	-1
ENSG00000226380		7.83154	NA	novel transcript	7	130876809	130913310	-1
ENSG00000269935		7.76084	NA	novel transcript, antisense to JPH3	16	87600526	87602190	-1
ENSG00000198830	HMGN2	6.75696	3151	high mobility group nucleosomal binding domain 2 [Source:HGNC Symbol;Acc:HGNC:4986]	1	26472440	26476642	1
ENSG00000186575	NF2	6.56584	4771	neurofibromin 2 [Source:HGNC Symbol;Acc:HGNC:7773]	22	29603556	29698598	1
ENSG00000080546	SESN1	6.53911	27244	sestrin 1 [Source:HGNC Symbol;Acc:HGNC:21595]	6	108986437	109094819	-1
ENSG00000258472		6.30867	NA	novel protein	17	28455752	28614185	-1
ENSG00000079432	CIC	6.25044	23152	capicua transcriptional repressor [Source:HGNC Symbol;Acc:HGNC:14214]	19	42268537	42295797	1
ENSG00000142599	RERE	5.77636	473	arginine-glutamic acid dipeptide repeats [Source:HGNC Symbol;Acc:HGNC:9965]	1	8352397	8848921	-1
ENSG00000205581	HMGN1	5.66427	3150	high mobility group nucleosome binding domain 1 [Source:HGNC Symbol;Acc:HGNC:4984]	21	39342315	39349647	-1
ENSG00000133069	TMCC2	5.63296	9911	transmembrane and coiled-coil domain family 2 [Source:HGNC Symbol;Acc:HGNC:24239]	1	205227946	205285632	1
ENSG00000076382	SPAG5	5.42044	10615	sperm associated antigen 5 [Source:HGNC Symbol;Acc:HGNC:13452]	17	28577565	28599025	-1
ENSG00000167074	TEF	5.4192	7008	TEF transcription factor, PAR bZIP family member [Source:HGNC Symbol;Acc:HGNC:11722]	22	41367333	41399326	1
ENSG00000082556	OPRK1	5.22824	4986	opioid receptor kappa 1 [Source:HGNC Symbol;Acc:HGNC:8154]	8	53225716	53251697	-1
ENSG00000166716	ZNF592	5.05798	9640	zinc finger protein 592 [Source:HGNC Symbol;Acc:HGNC:28986]	15	84748592	84806445	1
ENSG00000125772	GPCPD1	4.98086	56261	glycerophosphocholine phosphodiesterase 1 [Source:HGNC Symbol;Acc:HGNC:26957]	20	5544439	5611006	-1
ENSG00000032444	PNPLA6	4.9533	10908	patatin like phospholipase domain containing 6 [Source:HGNC Symbol;Acc:HGNC:16268]	19	7534004	7561764	1
ENSG00000068024	HDAC4	4.94037	9759	histone deacetylase 4 [Source:HGNC Symbol;Acc:HGNC:14063]	2	239048168	239401654	-1
ENSG00000133315	MACROD1	4.92422	28992	mono-ADP ribosylhydrolase 1 [Source:HGNC Symbol;Acc:HGNC:29598]	11	63998558	64166113	-1
ENSG00000112245	PTP4A1	4.83355	7803	protein tyrosine phosphatase 4A1 [Source:HGNC Symbol;Acc:HGNC:9634]	6	63521746	63583436	1
ENSG00000167178	ISLR2	4.80741	57611	immunoglobulin superfamily containing leucine rich repeat 2 [Source:HGNC Symbol;Acc:HGNC:29286]	15	74100311	74138540	1
ENSG00000254187		4.69364	NA	novel transcript	5	167653228	167660481	-1
ENSG00000187535	IFT140	4.67687	9742	intraflagellar transport 140 [Source:HGNC Symbol;Acc:HGNC:29077]	16	1510427	1612072	-1
ENSG00000168830	HTR1E	4.66514	3354	5-hydroxytryptamine receptor 1E [Source:HGNC Symbol;Acc:HGNC:5291]	6	86937528	87016679	1
ENSG00000166012	TAF1D	4.64955	79101	TATA-box binding protein associated factor, RNA polymerase I subunit D [Source:HGNC Symbol;Acc:HGNC:28759]	11	93729948	93784391	-1
ENSG00000145888	GLRA1	4.57669	2741	glycine receptor alpha 1 [Source:HGNC Symbol;Acc:HGNC:4326]	5	151822513	151924842	-1
ENSG00000135457	TFCP2	4.51142	7024	transcription factor CP2 [Source:HGNC Symbol;Acc:HGNC:11748]	12	51093656	51173135	-1
ENSG00000125834	STK35	4.46016	140901	serine/threonine kinase 35 [Source:HGNC Symbol;Acc:HGNC:16254]	20	2101827	2177038	1
ENSG00000113758	DBN1	4.459	1627	drebrin 1 [Source:HGNC Symbol;Acc:HGNC:2695]	5	177456608	177474401	-1
ENSG00000114126	TFDP2	4.4156	7029	transcription factor Dp-2 [Source:HGNC Symbol;Acc:HGNC:11751]	3	141944428	142149544	-1
ENSG00000249896	LINC02495	4.40997	NA	long intergenic non-protein coding RNA 2495 [Source:HGNC Symbol;Acc:HGNC:27728]	4	6200733	6239937	1
ENSG00000240891	PLCXD2	4.39147	257068	phosphatidylinositol specific phospholipase C X domain containing 2 [Source:HGNC Symbol;Acc:HGNC:26462]	3	111674676	111846447	1
ENSG00000101298	SNPH	4.35962	9751	syntaphilin [Source:HGNC Symbol;Acc:HGNC:15931]	20	1266280	1309328	1
ENSG00000137802	MAPKBP1	4.3307	23005	mitogen-activated protein kinase binding protein 1 [Source:HGNC Symbol;Acc:HGNC:29536]	15	41774434	41827855	1
ENSG00000141646	SMAD4	4.30299	4089	SMAD family member 4 [Source:HGNC Symbol;Acc:HGNC:6770]	18	51028394	51085045	1
ENSG00000144057	ST6GAL2	4.2732	84620	ST6 beta-galactoside alpha-2,6-sialyltransferase 2 [Source:HGNC Symbol;Acc:HGNC:10861]	2	106801600	106887108	-1
ENSG00000160767	FAM189B	4.22463	10712	family with sequence similarity 189 member B [Source:HGNC Symbol;Acc:HGNC:1233]	1	155247205	155255483	-1
ENSG00000100784	RPS6KA5	4.20324	9252	ribosomal protein S6 kinase A5 [Source:HGNC Symbol;Acc:HGNC:10434]	14	90847861	91060641	-1
ENSG00000079462	PAFAH1B3	4.17227	5050	platelet activating factor acetylhydrolase 1b catalytic subunit 3 [Source:HGNC Symbol;Acc:HGNC:8576]	19	42297033	42303546	-1
ENSG00000137094	DNAJB5	4.14936	25822	DnaJ heat shock protein family (Hsp40) member B5 [Source:HGNC Symbol;Acc:HGNC:14887]	9	34989641	34998900	1
ENSG00000105647	PIK3R2	4.14934	5296	phosphoinositide-3-kinase regulatory subunit 2 [Source:HGNC Symbol;Acc:HGNC:8980]	19	18153163	18170532	1
ENSG00000249436		4.14898	NA	novel transcript	5	57574027	57619816	1
ENSG00000248540		4.13807	NA	novel transcript	15	74125915	74129341	-1
ENSG00000113269	RNF130	4.11525	55819	ring finger protein 130 [Source:HGNC Symbol;Acc:HGNC:18280]	5	179911651	180072113	-1
ENSG00000204950	LRRC10B	4.09979	390205	leucine rich repeat containing 10B [Source:HGNC Symbol;Acc:HGNC:37215]	11	61508749	61511018	1
ENSG00000165879	FRAT1	4.09001	10023	FRAT regulator of WNT signaling pathway 1 [Source:HGNC Symbol;Acc:HGNC:3944]	10	97319271	97321915	1
ENSG00000164128	NPY1R	4.08316	4886	neuropeptide Y receptor Y1 [Source:HGNC Symbol;Acc:HGNC:7956]	4	163323962	163344832	-1
ENSG00000196459	TRAPPC2	4.06133	6399	trafficking protein particle complex 2 [Source:HGNC Symbol;Acc:HGNC:23068]	X	13712244	13734635	-1
ENSG00000105738	SIPA1L3	4.04791	23094	signal induced proliferation associated 1 like 3 [Source:HGNC Symbol;Acc:HGNC:23801]	19	37907208	38208369	1
ENSG00000197852	INKA2	4.04179	55924	inka box actin regulator 2 [Source:HGNC Symbol;Acc:HGNC:28045]	1	111680630	111755824	-1
ENSG00000188766	SPRED3	3.96679	399473	sprouty related EVH1 domain containing 3 [Source:HGNC Symbol;Acc:HGNC:31041]	19	38388421	38399587	1
ENSG00000106771	TMEM245	3.95162	23731	transmembrane protein 245 [Source:HGNC Symbol;Acc:HGNC:1363]	9	109015135	109119947	-1
ENSG00000101180	HRH3	3.9502	11255	histamine receptor H3 [Source:HGNC Symbol;Acc:HGNC:5184]	20	62214960	62220278	-1
ENSG00000162522	KIAA1522	3.94107	57648	KIAA1522 [Source:HGNC Symbol;Acc:HGNC:29301]	1	32741830	32774970	1
ENSG00000068745	IP6K2	3.90807	51447	inositol hexakisphosphate kinase 2 [Source:HGNC Symbol;Acc:HGNC:17313]	3	48688003	48740353	-1
ENSG00000147121	KRBOX4	3.90491	55634	KRAB box domain containing 4 [Source:HGNC Symbol;Acc:HGNC:26007]	X	46447292	46497422	1
ENSG00000158220	ESYT3	3.87125	83850	extended synaptotagmin 3 [Source:HGNC Symbol;Acc:HGNC:24295]	3	138434586	138481686	1
ENSG00000146094	DOK3	3.85502	79930	docking protein 3 [Source:HGNC Symbol;Acc:HGNC:24583]	5	177501907	177511274	-1
ENSG00000187867	PALM3	3.83551	342979	paralemmin 3 [Source:HGNC Symbol;Acc:HGNC:33274]	19	14053363	14062076	-1
ENSG00000254510		3.83286	NA	novel transcript	11	66409158	66417137	1
ENSG00000163482	STK36	3.82994	27148	serine/threonine kinase 36 [Source:HGNC Symbol;Acc:HGNC:17209]	2	218672069	218702716	1
ENSG00000180422	LINC00304	3.82856	NA	long intergenic non-protein coding RNA 304 [Source:HGNC Symbol;Acc:HGNC:26713]	16	89159146	89164245	1
ENSG00000254561		3.81459	NA	novel transcript, antisense to PVRL1	11	119608423	119659284	1
ENSG00000092054	MYH7	3.7667	4625	myosin heavy chain 7 [Source:HGNC Symbol;Acc:HGNC:7577]	14	23412740	23435660	-1
ENSG00000167747	C19orf48	3.73174	84798	chromosome 19 open reading frame 48 [Source:HGNC Symbol;Acc:HGNC:29667]	19	50797704	50804929	-1
ENSG00000136848	DAB2IP	3.68464	153090	DAB2 interacting protein [Source:HGNC Symbol;Acc:HGNC:17294]	9	121567057	121785530	1
ENSG00000140564	FURIN	3.67747	5045	furin, paired basic amino acid cleaving enzyme [Source:HGNC Symbol;Acc:HGNC:8568]	15	90868588	90883458	1
ENSG00000028310	BRD9	3.66459	65980	bromodomain containing 9 [Source:HGNC Symbol;Acc:HGNC:25818]	5	850291	892801	-1
ENSG00000028203	VEZT	3.65188	55591	vezatin, adherens junctions transmembrane protein [Source:HGNC Symbol;Acc:HGNC:18258]	12	95217746	95302799	1
ENSG00000106665	CLIP2	3.65116	7461	CAP-Gly domain containing linker protein 2 [Source:HGNC Symbol;Acc:HGNC:2586]	7	74289407	74405935	1
ENSG00000051009	FAM160A2	3.64649	84067	family with sequence similarity 160 member A2 [Source:HGNC Symbol;Acc:HGNC:25378]	11	6211335	6234711	-1
ENSG00000236714	LINC01844	3.61751	NA	long intergenic non-protein coding RNA 1844 [Source:HGNC Symbol;Acc:HGNC:52660]	5	142716229	142761035	1
ENSG00000145990	GFOD1	3.59992	54438	glucose-fructose oxidoreductase domain containing 1 [Source:HGNC Symbol;Acc:HGNC:21096]	6	13357830	13487662	-1
ENSG00000198185	ZNF334	3.59921	55713	zinc finger protein 334 [Source:HGNC Symbol;Acc:HGNC:15806]	20	46499630	46513559	-1
ENSG00000189275	LINC01164	3.58778	NA	long intergenic non-protein coding RNA 1164 [Source:HGNC Symbol;Acc:HGNC:49533]	10	131772398	131790199	-1
ENSG00000157613	CREB3L1	3.56146	90993	cAMP responsive element binding protein 3 like 1 [Source:HGNC Symbol;Acc:HGNC:18856]	11	46277662	46321409	1
ENSG00000115758	ODC1	3.5476	4953	ornithine decarboxylase 1 [Source:HGNC Symbol;Acc:HGNC:8109]	2	10439968	10448327	-1
ENSG00000166603	MC4R	3.54251	4160	melanocortin 4 receptor [Source:HGNC Symbol;Acc:HGNC:6932]	18	60371062	60372775	-1
ENSG00000116337	AMPD2	3.53827	271	adenosine monophosphate deaminase 2 [Source:HGNC Symbol;Acc:HGNC:469]	1	109616104	109632053	1
ENSG00000128564	VGF	3.53007	7425	VGF nerve growth factor inducible [Source:HGNC Symbol;Acc:HGNC:12684]	7	101162509	101165569	-1
ENSG00000099381	SETD1A	3.51808	9739	SET domain containing 1A, histone lysine methyltransferase [Source:HGNC Symbol;Acc:HGNC:29010]	16	30957754	30984664	1
ENSG00000100522	GNPNAT1	3.50974	64841	glucosamine-phosphate N-acetyltransferase 1 [Source:HGNC Symbol;Acc:HGNC:19980]	14	52775193	52791668	-1
ENSG00000181274	FRAT2	3.46715	23401	FRAT regulator of WNT signaling pathway 2 [Source:HGNC Symbol;Acc:HGNC:16048]	10	97332497	97334729	-1
ENSG00000112308	C6orf62	3.43995	81688	chromosome 6 open reading frame 62 [Source:HGNC Symbol;Acc:HGNC:20998]	6	24704861	24719998	-1
ENSG00000172831	CES2	3.43462	8824	carboxylesterase 2 [Source:HGNC Symbol;Acc:HGNC:1864]	16	66934444	66945096	1
ENSG00000138100	TRIM54	3.40137	57159	tripartite motif containing 54 [Source:HGNC Symbol;Acc:HGNC:16008]	2	27282392	27307439	1
ENSG00000189334	S100A14	3.39954	57402	S100 calcium binding protein A14 [Source:HGNC Symbol;Acc:HGNC:18901]	1	153614255	153616986	-1
ENSG00000188783	PRELP	3.39257	5549	proline and arginine rich end leucine rich repeat protein [Source:HGNC Symbol;Acc:HGNC:9357]	1	203475806	203491352	1
ENSG00000116096	SPR	3.39131	6697	sepiapterin reductase [Source:HGNC Symbol;Acc:HGNC:11257]	2	72887382	72892158	1
ENSG00000184261	KCNK12	3.38998	56660	potassium two pore domain channel subfamily K member 12 [Source:HGNC Symbol;Acc:HGNC:6274]	2	47509290	47570985	-1
ENSG00000270885	RASL10B	3.38351	91608	RAS like family 10 member B [Source:HGNC Symbol;Acc:HGNC:30295]	17	35731639	35743521	1
ENSG00000134243	SORT1	3.37612	6272	sortilin 1 [Source:HGNC Symbol;Acc:HGNC:11186]	1	109309568	109397918	-1
ENSG00000177169	ULK1	3.36835	8408	unc-51 like autophagy activating kinase 1 [Source:HGNC Symbol;Acc:HGNC:12558]	12	131894622	131923150	1
ENSG00000135333	EPHA7	3.35819	2045	EPH receptor A7 [Source:HGNC Symbol;Acc:HGNC:3390]	6	93240020	93419559	-1
ENSG00000185158	LRRC37B	3.35403	114659	leucine rich repeat containing 37B [Source:HGNC Symbol;Acc:HGNC:29070]	17	32007872	32053504	1
ENSG00000187961	KLHL17	3.35274	339451	kelch like family member 17 [Source:HGNC Symbol;Acc:HGNC:24023]	1	960584	965719	1
ENSG00000131409	LRRC4B	3.35024	94030	leucine rich repeat containing 4B [Source:HGNC Symbol;Acc:HGNC:25042]	19	50516892	50568435	-1
ENSG00000163040	CCDC74A	3.34963	90557	coiled-coil domain containing 74A [Source:HGNC Symbol;Acc:HGNC:25197]	2	131527675	131533666	1
ENSG00000005007	UPF1	3.33879	5976	UPF1 RNA helicase and ATPase [Source:HGNC Symbol;Acc:HGNC:9962]	19	18831938	18868236	1
ENSG00000163793	DNAJC5G	3.33342	285126	DnaJ heat shock protein family (Hsp40) member C5 gamma [Source:HGNC Symbol;Acc:HGNC:24844]	2	27275433	27281499	1
ENSG00000165092	ALDH1A1	3.31928	216	aldehyde dehydrogenase 1 family member A1 [Source:HGNC Symbol;Acc:HGNC:402]	9	72900671	73080442	-1
ENSG00000144589	STK11IP	3.30862	114790	serine/threonine kinase 11 interacting protein [Source:HGNC Symbol;Acc:HGNC:19184]	2	219597857	219616451	1
ENSG00000254746		3.30728	105376654	novel transcript	11	45486867	45542487	-1
ENSG00000043143	JADE2	3.30701	23338	jade family PHD finger 2 [Source:HGNC Symbol;Acc:HGNC:22984]	5	134524312	134583230	1
ENSG00000185950	IRS2	3.3051	8660	insulin receptor substrate 2 [Source:HGNC Symbol;Acc:HGNC:6126]	13	109752695	109786583	-1
ENSG00000106348	IMPDH1	3.30009	3614	inosine monophosphate dehydrogenase 1 [Source:HGNC Symbol;Acc:HGNC:6052]	7	128392277	128410252	-1
ENSG00000240771	ARHGEF25	3.26939	115557	Rho guanine nucleotide exchange factor 25 [Source:HGNC Symbol;Acc:HGNC:30275]	12	57610180	57617245	1
ENSG00000139318	DUSP6	3.24661	1848	dual specificity phosphatase 6 [Source:HGNC Symbol;Acc:HGNC:3072]	12	89347235	89352501	-1
ENSG00000186834	HEXIM1	3.24199	10614	HEXIM P-TEFb complex subunit 1 [Source:HGNC Symbol;Acc:HGNC:24953]	17	45148502	45152101	1
ENSG00000175575	PAAF1	3.24194	80227	proteasomal ATPase associated factor 1 [Source:HGNC Symbol;Acc:HGNC:25687]	11	73876699	73931124	1
ENSG00000198624	CCDC69	3.2415	26112	coiled-coil domain containing 69 [Source:HGNC Symbol;Acc:HGNC:24487]	5	151181052	151224093	-1
ENSG00000031003	FAM13B	3.23984	51306	family with sequence similarity 13 member B [Source:HGNC Symbol;Acc:HGNC:1335]	5	137937960	138051961	-1
ENSG00000101445	PPP1R16B	3.23816	26051	protein phosphatase 1 regulatory subunit 16B [Source:HGNC Symbol;Acc:HGNC:15850]	20	38805697	38923024	1
ENSG00000180901	KCTD2	3.23585	23510	potassium channel tetramerization domain containing 2 [Source:HGNC Symbol;Acc:HGNC:21294]	17	75032575	75065889	1
ENSG00000223812		3.23444	NA	novel transcript	3	191425493	191591097	1
ENSG00000104973	MED25	3.22992	81857	mediator complex subunit 25 [Source:HGNC Symbol;Acc:HGNC:28845]	19	49818279	49840383	1
ENSG00000135486	HNRNPA1	3.22678	3178	heterogeneous nuclear ribonucleoprotein A1 [Source:HGNC Symbol;Acc:HGNC:5031]	12	54280193	54287088	1
ENSG00000113763	UNC5A	3.21839	90249	unc-5 netrin receptor A [Source:HGNC Symbol;Acc:HGNC:12567]	5	176810519	176880898	1
ENSG00000104112	SCG3	3.2084	29106	secretogranin III [Source:HGNC Symbol;Acc:HGNC:13707]	15	51681492	51721026	1
ENSG00000101327	PDYN	3.20403	5173	prodynorphin [Source:HGNC Symbol;Acc:HGNC:8820]	20	1978757	1994285	-1
ENSG00000245526	LINC00461	3.20229	NA	long intergenic non-protein coding RNA 461 [Source:HGNC Symbol;Acc:HGNC:42810]	5	88507546	88691057	-1
ENSG00000168661	ZNF30	3.19544	90075	zinc finger protein 30 [Source:HGNC Symbol;Acc:HGNC:13090]	19	34926903	34945170	1
ENSG00000146963	LUC7L2	3.19434	51631	LUC7 like 2, pre-mRNA splicing factor [Source:HGNC Symbol;Acc:HGNC:21608]	7	139340359	139423457	1
ENSG00000260244		3.18213	NA	novel transcript, overlapping GUCY1A3	4	155734448	155737062	1
ENSG00000168453	HR	3.17133	55806	HR lysine demethylase and nuclear receptor corepressor [Source:HGNC Symbol;Acc:HGNC:5172]	8	22114419	22133384	-1
ENSG00000175264	CHST1	3.16458	8534	carbohydrate sulfotransferase 1 [Source:HGNC Symbol;Acc:HGNC:1969]	11	45647689	45665622	-1
ENSG00000203485	INF2	3.16422	64423	inverted formin, FH2 and WH2 domain containing [Source:HGNC Symbol;Acc:HGNC:23791]	14	104689606	104722535	1
ENSG00000162852	CNST	3.16328	163882	consortin, connexin sorting protein [Source:HGNC Symbol;Acc:HGNC:26486]	1	246566444	246668595	1
ENSG00000187736	NHEJ1	3.15011	79840	non-homologous end joining factor 1 [Source:HGNC Symbol;Acc:HGNC:25737]	2	219075317	219160865	-1
ENSG00000109103	UNC119	3.14591	9094	unc-119 lipid binding chaperone [Source:HGNC Symbol;Acc:HGNC:12565]	17	28546708	28552631	-1
ENSG00000171385	KCND3	3.13247	3752	potassium voltage-gated channel subfamily D member 3 [Source:HGNC Symbol;Acc:HGNC:6239]	1	111770662	111989155	-1
ENSG00000171843	MLLT3	3.13017	4300	MLLT3 super elongation complex subunit [Source:HGNC Symbol;Acc:HGNC:7136]	9	20341669	20622518	-1
ENSG00000100626	GALNT16	3.12952	57452	polypeptide N-acetylgalactosaminyltransferase 16 [Source:HGNC Symbol;Acc:HGNC:23233]	14	69259277	69357033	1
ENSG00000149084	HSD17B12	3.12798	51144	hydroxysteroid 17-beta dehydrogenase 12 [Source:HGNC Symbol;Acc:HGNC:18646]	11	43680680	43856617	1
ENSG00000176723	ZNF843	3.12312	283933	zinc finger protein 843 [Source:HGNC Symbol;Acc:HGNC:28710]	16	31432593	31443160	-1
ENSG00000173175	ADCY5	3.12223	111	adenylate cyclase 5 [Source:HGNC Symbol;Acc:HGNC:236]	3	123282296	123449758	-1
ENSG00000049283	EPN3	3.11954	55040	epsin 3 [Source:HGNC Symbol;Acc:HGNC:18235]	17	50532682	50543750	1
ENSG00000136699	SMPD4	3.09798	55627	sphingomyelin phosphodiesterase 4 [Source:HGNC Symbol;Acc:HGNC:32949]	2	130151392	130182750	-1
ENSG00000105063	PPP6R1	3.08134	22870	protein phosphatase 6 regulatory subunit 1 [Source:HGNC Symbol;Acc:HGNC:29195]	19	55229779	55259017	-1
ENSG00000188277	C15orf62	3.07051	643338	chromosome 15 open reading frame 62 [Source:HGNC Symbol;Acc:HGNC:34489]	15	40769980	40772449	1
ENSG00000173588	CEP83	3.06453	51134	centrosomal protein 83 [Source:HGNC Symbol;Acc:HGNC:17966]	12	94306449	94459988	-1
ENSG00000142765	SYTL1	3.06354	84958	synaptotagmin like 1 [Source:HGNC Symbol;Acc:HGNC:15584]	1	27342020	27353937	1
ENSG00000062822	POLD1	3.05828	5424	DNA polymerase delta 1, catalytic subunit [Source:HGNC Symbol;Acc:HGNC:9175]	19	50384204	50418018	1
ENSG00000169047	IRS1	3.05741	3667	insulin receptor substrate 1 [Source:HGNC Symbol;Acc:HGNC:6125]	2	226731317	226799759	-1
ENSG00000075886	TUBA3D	3.0571	113457	tubulin alpha 3d [Source:HGNC Symbol;Acc:HGNC:24071]	2	131476119	131482934	1
ENSG00000173227	SYT12	3.05473	91683	synaptotagmin 12 [Source:HGNC Symbol;Acc:HGNC:18381]	11	67006778	67050863	1
ENSG00000278911		3.0545	NA	novel transcript	18	75103587	75106260	-1
ENSG00000116984	MTR	3.04641	4548	5-methyltetrahydrofolate-homocysteine methyltransferase [Source:HGNC Symbol;Acc:HGNC:7468]	1	236795292	236921278	1
ENSG00000114942	EEF1B2	3.03805	1933	eukaryotic translation elongation factor 1 beta 2 [Source:HGNC Symbol;Acc:HGNC:3208]	2	206159585	206162928	1
ENSG00000143401	ANP32E	3.02887	81611	acidic nuclear phosphoprotein 32 family member E [Source:HGNC Symbol;Acc:HGNC:16673]	1	150218417	150236156	-1
ENSG00000154803	FLCN	3.02552	201163	folliculin [Source:HGNC Symbol;Acc:HGNC:27310]	17	17212212	17237188	-1
ENSG00000271474		3.01981	NA	novel transcript, antisense to UNC5C	4	95549129	95552457	1
ENSG00000132475	H3-3B	3.01065	3021	H3.3 histone B [Source:HGNC Symbol;Acc:HGNC:4765]	17	75776434	75785893	-1
ENSG00000084112	SSH1	2.99943	54434	slingshot protein phosphatase 1 [Source:HGNC Symbol;Acc:HGNC:30579]	12	108778191	108857590	-1
ENSG00000228971	LINC02607	2.98792	NA	long intergenic non-protein coding RNA 2607 [Source:HGNC Symbol;Acc:HGNC:54049]	1	95510059	95782342	1
ENSG00000114902	SPCS1	2.98615	28972	signal peptidase complex subunit 1 [Source:HGNC Symbol;Acc:HGNC:23401]	3	52704955	52711148	1
ENSG00000125744	RTN2	2.97993	6253	reticulon 2 [Source:HGNC Symbol;Acc:HGNC:10468]	19	45485294	45497055	-1
ENSG00000162104	ADCY9	2.96929	115	adenylate cyclase 9 [Source:HGNC Symbol;Acc:HGNC:240]	16	3953387	4116442	-1
ENSG00000064687	ABCA7	2.9677	10347	ATP binding cassette subfamily A member 7 [Source:HGNC Symbol;Acc:HGNC:37]	19	1039997	1065572	1
ENSG00000138036	DYNC2LI1	2.95379	51626	dynein cytoplasmic 2 light intermediate chain 1 [Source:HGNC Symbol;Acc:HGNC:24595]	2	43774039	43810010	1
ENSG00000100038	TOP3B	2.95123	8940	DNA topoisomerase III beta [Source:HGNC Symbol;Acc:HGNC:11993]	22	21957025	21982816	-1
ENSG00000114316	USP4	2.92959	7375	ubiquitin specific peptidase 4 [Source:HGNC Symbol;Acc:HGNC:12627]	3	49277144	49340712	-1
ENSG00000175707	KDF1	2.92934	126695	keratinocyte differentiation factor 1 [Source:HGNC Symbol;Acc:HGNC:26624]	1	26949562	26960468	-1
ENSG00000173011	TADA2B	2.92842	93624	transcriptional adaptor 2B [Source:HGNC Symbol;Acc:HGNC:30781]	4	7041899	7057952	1
ENSG00000105613	MAST1	2.92669	22983	microtubule associated serine/threonine kinase 1 [Source:HGNC Symbol;Acc:HGNC:19034]	19	12833951	12874952	1
ENSG00000144824	PHLDB2	2.92458	90102	pleckstrin homology like domain family B member 2 [Source:HGNC Symbol;Acc:HGNC:29573]	3	111732497	111976517	1
ENSG00000164291	ARSK	2.91211	153642	arylsulfatase family member K [Source:HGNC Symbol;Acc:HGNC:25239]	5	95555101	95605102	1
ENSG00000169271	HSPB3	2.91178	8988	heat shock protein family B (small) member 3 [Source:HGNC Symbol;Acc:HGNC:5248]	5	54455699	54456377	1
ENSG00000086717	PPEF1	2.90961	5475	protein phosphatase with EF-hand domain 1 [Source:HGNC Symbol;Acc:HGNC:9243]	X	18675909	18827921	1
ENSG00000152784	PRDM8	2.90835	56978	PR/SET domain 8 [Source:HGNC Symbol;Acc:HGNC:13993]	4	80183879	80204329	1
ENSG00000109771	LRP2BP	2.90536	55805	LRP2 binding protein [Source:HGNC Symbol;Acc:HGNC:25434]	4	185363879	185395899	-1
ENSG00000158169	FANCC	2.90524	2176	FA complementation group C [Source:HGNC Symbol;Acc:HGNC:3584]	9	95099054	95426796	-1
ENSG00000273487		2.8922	NA	novel transcript	1	92189237	92190707	1
ENSG00000264608		2.89111	NA	NA	NA	NA	NA	NA
ENSG00000085644	ZNF213	2.88474	7760	zinc finger protein 213 [Source:HGNC Symbol;Acc:HGNC:13005]	16	3129777	3142804	1
ENSG00000105642	KCNN1	2.86501	3780	potassium calcium-activated channel subfamily N member 1 [Source:HGNC Symbol;Acc:HGNC:6290]	19	17951293	18000080	1
ENSG00000168175	MAPK1IP1L	2.86452	93487	mitogen-activated protein kinase 1 interacting protein 1 like [Source:HGNC Symbol;Acc:HGNC:19840]	14	55051647	55070194	1
ENSG00000146374	RSPO3	2.82545	84870	R-spondin 3 [Source:HGNC Symbol;Acc:HGNC:20866]	6	127118671	127199481	1
ENSG00000168243	GNG4	2.82333	2786	G protein subunit gamma 4 [Source:HGNC Symbol;Acc:HGNC:4407]	1	235547685	235650754	-1
ENSG00000129159	KCNC1	2.81856	3746	potassium voltage-gated channel subfamily C member 1 [Source:HGNC Symbol;Acc:HGNC:6233]	11	17734774	17856804	1
ENSG00000171435	KSR2	2.81508	283455	kinase suppressor of ras 2 [Source:HGNC Symbol;Acc:HGNC:18610]	12	117453012	117968990	-1
ENSG00000184599	TAFA3	2.81474	284467	TAFA chemokine like family member 3 [Source:HGNC Symbol;Acc:HGNC:21590]	1	112720419	112727235	1
ENSG00000184492	FOXD4L1	2.80837	200350	forkhead box D4 like 1 [Source:HGNC Symbol;Acc:HGNC:18521]	2	113498665	113501155	1
ENSG00000029993	HMGB3	2.80045	3149	high mobility group box 3 [Source:HGNC Symbol;Acc:HGNC:5004]	X	150980509	150990771	1
ENSG00000160991	ORAI2	2.78808	80228	ORAI calcium release-activated calcium modulator 2 [Source:HGNC Symbol;Acc:HGNC:21667]	7	102433106	102456825	1
ENSG00000115290	GRB14	2.78546	2888	growth factor receptor bound protein 14 [Source:HGNC Symbol;Acc:HGNC:4565]	2	164492417	164621482	-1
ENSG00000142494	SLC47A1	2.77	55244	solute carrier family 47 member 1 [Source:HGNC Symbol;Acc:HGNC:25588]	17	19495385	19579034	1
ENSG00000138439	FAM117B	2.7614	150864	family with sequence similarity 117 member B [Source:HGNC Symbol;Acc:HGNC:14440]	2	202634969	202769757	1
ENSG00000225872	LINC01529	2.73755	NA	long intergenic non-protein coding RNA 1529 [Source:HGNC Symbol;Acc:HGNC:51268]	19	35785697	35797902	-1
ENSG00000103264	FBXO31	2.73324	79791	F-box protein 31 [Source:HGNC Symbol;Acc:HGNC:16510]	16	87326987	87392142	-1
ENSG00000101040	ZMYND8	2.73233	23613	zinc finger MYND-type containing 8 [Source:HGNC Symbol;Acc:HGNC:9397]	20	47209214	47356889	-1
ENSG00000181929	PRKAG1	2.71618	5571	protein kinase AMP-activated non-catalytic subunit gamma 1 [Source:HGNC Symbol;Acc:HGNC:9385]	12	49002274	49018807	-1
ENSG00000126500		2.71094	23769	fibronectin leucine rich transmembrane protein 1 [Source:NCBI gene;Acc:23769]	11	64103188	64119173	1
ENSG00000198743	SLC5A3	2.70439	6526	solute carrier family 5 member 3 [Source:HGNC Symbol;Acc:HGNC:11038]	21	34073578	34106260	1
ENSG00000147130	ZMYM3	2.70069	9203	zinc finger MYM-type containing 3 [Source:HGNC Symbol;Acc:HGNC:13054]	X	71239624	71255146	-1
ENSG00000121774	KHDRBS1	2.69114	10657	KH RNA binding domain containing, signal transduction associated 1 [Source:HGNC Symbol;Acc:HGNC:18116]	1	32013868	32060850	1
ENSG00000186111	PIP5K1C	2.68414	23396	phosphatidylinositol-4-phosphate 5-kinase type 1 gamma [Source:HGNC Symbol;Acc:HGNC:8996]	19	3630183	3700479	-1
ENSG00000260231	KDM7A-DT	2.68213	NA	KDM7A divergent transcript [Source:HGNC Symbol;Acc:HGNC:48959]	7	140177184	140179640	1
ENSG00000132938	MTUS2	2.6788	23281	microtubule associated scaffold protein 2 [Source:HGNC Symbol;Acc:HGNC:20595]	13	28820348	29505947	1
ENSG00000122574	WIPF3	2.67775	644150	WAS/WASL interacting protein family member 3 [Source:HGNC Symbol;Acc:HGNC:22004]	7	29806486	29917066	1
ENSG00000177576	C18orf32	2.67308	497661	chromosome 18 open reading frame 32 [Source:HGNC Symbol;Acc:HGNC:31690]	18	49477250	49487252	-1
ENSG00000130701	RBBP8NL	2.65164	140893	RBBP8 N-terminal like [Source:HGNC Symbol;Acc:HGNC:16144]	20	62410237	62427539	-1
