# Supplementary material for: The Key Factors Predicting Dementia in Individuals With Alzheimer’s Disease-Type Pathology
Source: Front Aging Neurosci. 2022 Apr 25;14:831967. doi: 10.3389/fnagi.2022.831967 (PMC9085578; doi:10.3389/fnagi.2022.831967)
Supplement: Supplementary Table 4 — Top 50 genes from the algorithms used to confirm the results of the Boruta classification analyses. [file Table_4.xlsx]

## Sheet: Episodic memory ranger
gene_version	importance	ensembl_gene_id	hgnc_symbol	entrezgene	description	chromosome_name	start_position	end_position	strand
ENSG00000196415.9	100	ENSG00000196415	PRTN3	5657	proteinase 3 [Source:HGNC Symbol;Acc:HGNC:9495]	19	840999	848175	1
ENSG00000170836.11	58.2182	ENSG00000170836	PPM1D	8493	protein phosphatase, Mg2+/Mn2+ dependent 1D [Source:HGNC Symbol;Acc:HGNC:9277]	17	60600183	60666280	1
ENSG00000087116.14	41.7922	ENSG00000087116	ADAMTS2	9509	ADAM metallopeptidase with thrombospondin type 1 motif 2 [Source:HGNC Symbol;Acc:HGNC:218]	5	179110853	179345461	-1
ENSG00000251632.1	29.1122	ENSG00000251632	LINC02172	NA	long intergenic non-protein coding RNA 2172 [Source:HGNC Symbol;Acc:HGNC:53034]	4	137545731	137603430	1
ENSG00000251423.2	27.7584	ENSG00000251423		NA	novel transcript	5	13860303	13901036	1
ENSG00000196517.11	25.1942	ENSG00000196517	SLC6A9	6536	solute carrier family 6 member 9 [Source:HGNC Symbol;Acc:HGNC:11056]	1	43991500	44031467	-1
ENSG00000187984.12	21.171	ENSG00000187984	ANKRD19P	NA	ankyrin repeat domain 19, pseudogene [Source:HGNC Symbol;Acc:HGNC:22567]	9	92809568	92838457	1
ENSG00000249436.1	20.6355	ENSG00000249436		NA	novel transcript	5	57574027	57619816	1
ENSG00000283646.1	19.6125	ENSG00000283646	LINC02009	NA	long intergenic non-protein coding RNA 2009 [Source:HGNC Symbol;Acc:HGNC:52845]	3	46416524	46423591	-1
ENSG00000198185.11	15.0697	ENSG00000198185	ZNF334	55713	zinc finger protein 334 [Source:HGNC Symbol;Acc:HGNC:15806]	20	46499630	46513559	-1
ENSG00000154845.15	14.4625	ENSG00000154845	PPP4R1	9989	protein phosphatase 4 regulatory subunit 1 [Source:HGNC Symbol;Acc:HGNC:9320]	18	9546791	9615240	-1
ENSG00000088836.12	14.1478	ENSG00000088836	SLC4A11	83959	solute carrier family 4 member 11 [Source:HGNC Symbol;Acc:HGNC:16438]	20	3227417	3239559	-1
ENSG00000051009.10	13.9877	ENSG00000051009	FAM160A2	84067	family with sequence similarity 160 member A2 [Source:HGNC Symbol;Acc:HGNC:25378]	11	6211335	6234711	-1
ENSG00000119950.20	13.7458	ENSG00000119950	MXI1	4601	MAX interactor 1, dimerization protein [Source:HGNC Symbol;Acc:HGNC:7534]	10	110207605	110287365	1
ENSG00000063438.16	13.3915	ENSG00000063438	AHRR	NA	aryl-hydrocarbon receptor repressor [Source:HGNC Symbol;Acc:HGNC:346]	5	321759	435110	1
ENSG00000204977.9	11.1097	ENSG00000204977	TRIM13	10206	tripartite motif containing 13 [Source:HGNC Symbol;Acc:HGNC:9976]	13	49995888	50020481	1
ENSG00000114126.17	11.084	ENSG00000114126	TFDP2	7029	transcription factor Dp-2 [Source:HGNC Symbol;Acc:HGNC:11751]	3	141944428	142149544	-1
ENSG00000107863.17	10.9433	ENSG00000107863	ARHGAP21	57584	Rho GTPase activating protein 21 [Source:HGNC Symbol;Acc:HGNC:23725]	10	24583609	24723887	-1
ENSG00000184924.5	9.92554	ENSG00000184924	PTRHD1	391356	peptidyl-tRNA hydrolase domain containing 1 [Source:HGNC Symbol;Acc:HGNC:33782]	2	24789734	24793382	-1
ENSG00000216895.9	9.73242	ENSG00000216895		NA	novel transcript, antisense to RBM33	7	155611231	155645205	-1
ENSG00000130294.15	9.0637	ENSG00000130294	KIF1A	547	kinesin family member 1A [Source:HGNC Symbol;Acc:HGNC:888]	2	240713761	240821036	-1
ENSG00000188783.5	8.76912	ENSG00000188783	PRELP	5549	proline and arginine rich end leucine rich repeat protein [Source:HGNC Symbol;Acc:HGNC:9357]	1	203475806	203491352	1
ENSG00000113108.19	8.75843	ENSG00000113108	APBB3	10307	amyloid beta precursor protein binding family B member 3 [Source:HGNC Symbol;Acc:HGNC:20708]	5	140558268	140564781	-1
ENSG00000187595.15	8.68122	ENSG00000187595	ZNF385C	201181	zinc finger protein 385C [Source:HGNC Symbol;Acc:HGNC:33722]	17	42025576	42098479	-1
ENSG00000280832.1	8.52401	ENSG00000280832	GSEC	NA	G-quadruplex forming sequence containing lncRNA [Source:HGNC Symbol;Acc:HGNC:48645]	11	126340889	126355587	-1
ENSG00000197406.7	8.49891	ENSG00000197406	DIO3	1735	iodothyronine deiodinase 3 [Source:HGNC Symbol;Acc:HGNC:2885]	14	101561351	101563452	1
ENSG00000173588.14	8.47919	ENSG00000173588	CEP83	51134	centrosomal protein 83 [Source:HGNC Symbol;Acc:HGNC:17966]	12	94306449	94459988	-1
ENSG00000198624.12	8.38344	ENSG00000198624	CCDC69	26112	coiled-coil domain containing 69 [Source:HGNC Symbol;Acc:HGNC:24487]	5	151181052	151224093	-1
ENSG00000233123.1	8.32689	ENSG00000233123	LINC01007	NA	long intergenic non-protein coding RNA 1007 [Source:HGNC Symbol;Acc:HGNC:48973]	7	101562779	101569006	-1
ENSG00000250067.11	8.17525	ENSG00000250067	YJEFN3	374887	YjeF N-terminal domain containing 3 [Source:HGNC Symbol;Acc:HGNC:24785]	19	19528861	19537581	1
ENSG00000271918.1	7.95406	ENSG00000271918		NA	novel transcript, antisense to COMMD10	5	116083807	116085416	-1
ENSG00000180422.3	7.91426	ENSG00000180422	LINC00304	NA	long intergenic non-protein coding RNA 304 [Source:HGNC Symbol;Acc:HGNC:26713]	16	89159146	89164245	1
ENSG00000116678.19	7.60967	ENSG00000116678	LEPR	3953	leptin receptor [Source:HGNC Symbol;Acc:HGNC:6554]	1	65420652	65641559	1
ENSG00000183963.18	7.49005	ENSG00000183963	SMTN	6525	smoothelin [Source:HGNC Symbol;Acc:HGNC:11126]	22	31064105	31104757	1
ENSG00000232837.1	7.48291	ENSG00000232837	LINC01700	NA	long intergenic non-protein coding RNA 1700 [Source:HGNC Symbol;Acc:HGNC:52488]	21	38974429	38977774	-1
ENSG00000196123.12	7.26113	ENSG00000196123	KIAA0895L	653319	KIAA0895 like [Source:HGNC Symbol;Acc:HGNC:34408]	16	67175599	67184040	-1
ENSG00000137203.10	7.2145	ENSG00000137203	TFAP2A	7020	transcription factor AP-2 alpha [Source:HGNC Symbol;Acc:HGNC:11742]	6	10393186	10419659	-1
ENSG00000170276.5	7.16133	ENSG00000170276	HSPB2	3316	heat shock protein family B (small) member 2 [Source:HGNC Symbol;Acc:HGNC:5247]	11	111912734	111914093	1
ENSG00000104415.13	7.08884	ENSG00000104415	CCN4	8840	cellular communication network factor 4 [Source:HGNC Symbol;Acc:HGNC:12769]	8	133191039	133231690	1
ENSG00000103540.16	7.06419	ENSG00000103540	CCP110	9738	centriolar coiled-coil protein 110 [Source:HGNC Symbol;Acc:HGNC:24342]	16	19523811	19553408	1
ENSG00000133121.20	6.90038	ENSG00000133121	STARD13	90627	StAR related lipid transfer domain containing 13 [Source:HGNC Symbol;Acc:HGNC:19164]	13	33103137	33350630	-1
ENSG00000162645.12	6.89838	ENSG00000162645	GBP2	2634	guanylate binding protein 2 [Source:HGNC Symbol;Acc:HGNC:4183]	1	89106132	89150456	-1
ENSG00000224812.2	6.85749	ENSG00000224812	TMEM72-AS1	NA	TMEM72 antisense RNA 1 [Source:HGNC Symbol;Acc:HGNC:27349]	10	44793119	44959709	-1
ENSG00000058866.14	6.84316	ENSG00000058866	DGKG	1608	diacylglycerol kinase gamma [Source:HGNC Symbol;Acc:HGNC:2853]	3	186105668	186362234	-1
ENSG00000226380.9	6.80872	ENSG00000226380		NA	novel transcript	7	130876809	130913310	-1
ENSG00000066827.15	6.77428	ENSG00000066827	ZFAT	57623	zinc finger and AT-hook domain containing [Source:HGNC Symbol;Acc:HGNC:19899]	8	134477788	134713049	-1
ENSG00000181790.10	6.76692	ENSG00000181790	ADGRB1	575	adhesion G protein-coupled receptor B1 [Source:HGNC Symbol;Acc:HGNC:943]	8	142449430	142545009	1
ENSG00000133138.19	6.6993	ENSG00000133138	TBC1D8B	54885	TBC1 domain family member 8B [Source:HGNC Symbol;Acc:HGNC:24715]	X	106802673	106876150	1
ENSG00000151552.11	6.48938	ENSG00000151552	QDPR	5860	quinoid dihydropteridine reductase [Source:HGNC Symbol;Acc:HGNC:9752]	4	17460261	17512206	-1
ENSG00000124299.13	6.44348	ENSG00000124299	PEPD	5184	peptidase D [Source:HGNC Symbol;Acc:HGNC:8840]	19	33386950	33521791	-1

## Sheet: Episodic memory xgbtree
gene_version	importance	ensembl_gene_id	hgnc_symbol	entrezgene	description	chromosome_name	start_position	end_position	strand
ENSG00000196415.9	100	ENSG00000196415	PRTN3	5657	proteinase 3 [Source:HGNC Symbol;Acc:HGNC:9495]	19	840999	848175	1
ENSG00000277873.1	48.0501	ENSG00000277873		NA	novel transcript, antisense to RFC5	12	118024817	118025518	-1
ENSG00000170836.11	47.6947	ENSG00000170836	PPM1D	8493	protein phosphatase, Mg2+/Mn2+ dependent 1D [Source:HGNC Symbol;Acc:HGNC:9277]	17	60600183	60666280	1
ENSG00000283646.1	38.7448	ENSG00000283646	LINC02009	NA	long intergenic non-protein coding RNA 2009 [Source:HGNC Symbol;Acc:HGNC:52845]	3	46416524	46423591	-1
ENSG00000271918.1	34.0467	ENSG00000271918		NA	novel transcript, antisense to COMMD10	5	116083807	116085416	-1
ENSG00000087116.14	31.9808	ENSG00000087116	ADAMTS2	9509	ADAM metallopeptidase with thrombospondin type 1 motif 2 [Source:HGNC Symbol;Acc:HGNC:218]	5	179110853	179345461	-1
ENSG00000063438.16	26.292	ENSG00000063438	AHRR	NA	aryl-hydrocarbon receptor repressor [Source:HGNC Symbol;Acc:HGNC:346]	5	321759	435110	1
ENSG00000104415.13	25.5387	ENSG00000104415	CCN4	8840	cellular communication network factor 4 [Source:HGNC Symbol;Acc:HGNC:12769]	8	133191039	133231690	1
ENSG00000162645.12	21.5142	ENSG00000162645	GBP2	2634	guanylate binding protein 2 [Source:HGNC Symbol;Acc:HGNC:4183]	1	89106132	89150456	-1
ENSG00000225526.4	20.407	ENSG00000225526	MKRN2OS	100129480	MKRN2 opposite strand [Source:HGNC Symbol;Acc:HGNC:40375]	3	12514934	12561059	-1
ENSG00000251423.2	19.1461	ENSG00000251423		NA	novel transcript	5	13860303	13901036	1
ENSG00000179593.15	16.9119	ENSG00000179593	ALOX15B	247	arachidonate 15-lipoxygenase type B [Source:HGNC Symbol;Acc:HGNC:434]	17	8039034	8049134	1
ENSG00000251632.1	16.3263	ENSG00000251632	LINC02172	NA	long intergenic non-protein coding RNA 2172 [Source:HGNC Symbol;Acc:HGNC:53034]	4	137545731	137603430	1
ENSG00000167658.15	14.3722	ENSG00000167658	EEF2	1938	eukaryotic translation elongation factor 2 [Source:HGNC Symbol;Acc:HGNC:3214]	19	3976056	3985463	-1
ENSG00000130294.15	13.9528	ENSG00000130294	KIF1A	547	kinesin family member 1A [Source:HGNC Symbol;Acc:HGNC:888]	2	240713761	240821036	-1
ENSG00000180422.3	13.7083	ENSG00000180422	LINC00304	NA	long intergenic non-protein coding RNA 304 [Source:HGNC Symbol;Acc:HGNC:26713]	16	89159146	89164245	1
ENSG00000263809.1	13.2269	ENSG00000263809		NA	novel protein	17	8368638	8383187	-1
ENSG00000268471.6	12.2471	ENSG00000268471	MIR4453HG	NA	MIR4453 host gene [Source:HGNC Symbol;Acc:HGNC:25288]	4	152536264	152539263	1
ENSG00000139679.15	11.0337	ENSG00000139679	LPAR6	10161	lysophosphatidic acid receptor 6 [Source:HGNC Symbol;Acc:HGNC:15520]	13	48389567	48444704	-1
ENSG00000066557.5	10.425	ENSG00000066557	LRRC40	55631	leucine rich repeat containing 40 [Source:HGNC Symbol;Acc:HGNC:26004]	1	70144805	70205579	-1
ENSG00000101298.13	9.25936	ENSG00000101298	SNPH	9751	syntaphilin [Source:HGNC Symbol;Acc:HGNC:15931]	20	1266280	1309328	1
ENSG00000188766.12	8.88085	ENSG00000188766	SPRED3	399473	sprouty related EVH1 domain containing 3 [Source:HGNC Symbol;Acc:HGNC:31041]	19	38388421	38399587	1
ENSG00000231625.4	8.30382	ENSG00000231625	SLC47A1P2	NA	SLC47A1 pseudogene 2 [Source:HGNC Symbol;Acc:HGNC:53866]	17	19615789	19633825	1
ENSG00000255495.1	8.14629	ENSG00000255495		NA	novel transcript	8	12194467	12196280	1
ENSG00000156398.12	8.06335	ENSG00000156398	SFXN2	118980	sideroflexin 2 [Source:HGNC Symbol;Acc:HGNC:16086]	10	102714538	102743492	1
ENSG00000267092.2	7.69954	ENSG00000267092		NA	novel transcript, antisense to ADAMTSL5	19	1508375	1508963	1
ENSG00000216895.9	7.62494	ENSG00000216895		NA	novel transcript, antisense to RBM33	7	155611231	155645205	-1
ENSG00000155329.11	7.61392	ENSG00000155329	ZCCHC10	54819	zinc finger CCHC-type containing 10 [Source:HGNC Symbol;Acc:HGNC:25954]	5	132996985	133026604	-1
ENSG00000008118.9	7.5977	ENSG00000008118	CAMK1G	57172	calcium/calmodulin dependent protein kinase IG [Source:HGNC Symbol;Acc:HGNC:14585]	1	209583714	209613939	1
ENSG00000197893.13	7.41182	ENSG00000197893	NRAP	4892	nebulin related anchoring protein [Source:HGNC Symbol;Acc:HGNC:7988]	10	113588716	113664127	-1
ENSG00000212978.6	7.34025	ENSG00000212978		NA	novel transcript	2	61141592	61144969	-1
ENSG00000065675.14	6.92384	ENSG00000065675	PRKCQ	5588	protein kinase C theta [Source:HGNC Symbol;Acc:HGNC:9410]	10	6427143	6580301	-1
ENSG00000280099.1	6.8721	ENSG00000280099		NA	TEC	1	85152487	85154203	-1
ENSG00000260585.1	6.41903	ENSG00000260585		NA	novel transcript	X	121871869	121876865	1
ENSG00000249087.6	6.16767	ENSG00000249087	ZNF436-AS1	NA	ZNF436 antisense RNA 1 [Source:HGNC Symbol;Acc:HGNC:25122]	1	23368997	23371839	1
ENSG00000101198.14	6.09227	ENSG00000101198	NKAIN4	128414	sodium/potassium transporting ATPase interacting 4 [Source:HGNC Symbol;Acc:HGNC:16191]	20	63240784	63272694	-1
ENSG00000185532.15	6.04403	ENSG00000185532	PRKG1	5592	protein kinase cGMP-dependent 1 [Source:HGNC Symbol;Acc:HGNC:9414]	10	50990888	52298423	1
ENSG00000130348.11	5.84245	ENSG00000130348	QRSL1	55278	glutaminyl-tRNA amidotransferase subunit QRSL1 [Source:HGNC Symbol;Acc:HGNC:21020]	6	106629578	106668417	1
ENSG00000111206.12	5.46438	ENSG00000111206	FOXM1	2305	forkhead box M1 [Source:HGNC Symbol;Acc:HGNC:3818]	12	2857681	2877155	-1
ENSG00000180509.11	5.42552	ENSG00000180509	KCNE1	3753	potassium voltage-gated channel subfamily E regulatory subunit 1 [Source:HGNC Symbol;Acc:HGNC:6240]	21	34446688	34512210	-1
ENSG00000107404.19	5.25255	ENSG00000107404	DVL1	1855	dishevelled segment polarity protein 1 [Source:HGNC Symbol;Acc:HGNC:3084]	1	1335276	1349418	-1
ENSG00000101220.17	4.90045	ENSG00000101220	C20orf27	54976	chromosome 20 open reading frame 27 [Source:HGNC Symbol;Acc:HGNC:15873]	20	3753508	3768387	-1
ENSG00000269113.3	4.85276	ENSG00000269113	TRABD2B	388630	TraB domain containing 2B [Source:HGNC Symbol;Acc:HGNC:44200]	1	47760528	47997385	-1
ENSG00000227740.1	4.75309	ENSG00000227740	LINC02803	NA	long intergenic non-protein coding RNA 2803 [Source:HGNC Symbol;Acc:HGNC:54328]	1	175904762	175921057	-1
ENSG00000085999.11	4.70407	ENSG00000085999	RAD54L	8438	RAD54 like [Source:HGNC Symbol;Acc:HGNC:9826]	1	46246461	46278480	1
ENSG00000257524.5	4.62424	ENSG00000257524		NA	novel protein	9	127867850	127906022	-1
ENSG00000117000.8	4.27881	ENSG00000117000	RLF	6018	rearranged L-myc fusion [Source:HGNC Symbol;Acc:HGNC:10025]	1	40161387	40240921	1
ENSG00000176261.15	4.23685	ENSG00000176261	ZBTB8OS	339487	zinc finger and BTB domain containing 8 opposite strand [Source:HGNC Symbol;Acc:HGNC:24094]	1	32600172	32650903	-1
ENSG00000103319.11	4.11191	ENSG00000103319	EEF2K	29904	eukaryotic elongation factor 2 kinase [Source:HGNC Symbol;Acc:HGNC:24615]	16	22206278	22288738	1
ENSG00000120049.18	4.04096	ENSG00000120049	KCNIP2	30819	potassium voltage-gated channel interacting protein 2 [Source:HGNC Symbol;Acc:HGNC:15522]	10	101825974	101843920	-1

## Sheet: Episodic memory glmnet
gene_version	importance	ensembl_gene_id	hgnc_symbol	entrezgene	description	chromosome_name	start_position	end_position	strand
ENSG00000117262.18	100	ENSG00000117262	GPR89A	653519	G protein-coupled receptor 89A [Source:HGNC Symbol;Acc:HGNC:31984]	1	145607988	145670650	1
ENSG00000119392.14	84.1489	ENSG00000119392	GLE1	2733	GLE1 RNA export mediator [Source:HGNC Symbol;Acc:HGNC:4315]	9	128504700	128542288	1
ENSG00000100982.11	76.1685	ENSG00000100982	PCIF1	63935	PDX1 C-terminal inhibiting factor 1 [Source:HGNC Symbol;Acc:HGNC:16200]	20	45934683	45948023	1
ENSG00000188295.14	69.4804	ENSG00000188295	ZNF669	79862	zinc finger protein 669 [Source:HGNC Symbol;Acc:HGNC:25736]	1	247099962	247104372	-1
ENSG00000137073.21	65.9428	ENSG00000137073	UBAP2	55833	ubiquitin associated protein 2 [Source:HGNC Symbol;Acc:HGNC:14185]	9	33921693	34048949	-1
ENSG00000130714.15	60.2245	ENSG00000130714	POMT1	10585	protein O-mannosyltransferase 1 [Source:HGNC Symbol;Acc:HGNC:9202]	9	131502902	131523806	1
ENSG00000117597.17	60.1575	ENSG00000117597	UTP25	27042	UTP25 small subunit processor component [Source:HGNC Symbol;Acc:HGNC:28440]	1	209827972	209857565	1
ENSG00000132334.16	58.1214	ENSG00000132334	PTPRE	5791	protein tyrosine phosphatase receptor type E [Source:HGNC Symbol;Acc:HGNC:9669]	10	127907061	128085855	1
ENSG00000064042.17	56.2128	ENSG00000064042	LIMCH1	22998	LIM and calponin homology domains 1 [Source:HGNC Symbol;Acc:HGNC:29191]	4	41359607	41700044	1
ENSG00000147955.16	53.6214	ENSG00000147955	SIGMAR1	10280	sigma non-opioid intracellular receptor 1 [Source:HGNC Symbol;Acc:HGNC:8157]	9	34634722	34637809	-1
ENSG00000065882.15	51.3081	ENSG00000065882	TBC1D1	23216	TBC1 domain family member 1 [Source:HGNC Symbol;Acc:HGNC:11578]	4	37891084	38139175	1
ENSG00000188542.9	51.2169	ENSG00000188542	DUSP28	285193	dual specificity phosphatase 28 [Source:HGNC Symbol;Acc:HGNC:33237]	2	240560054	240564014	1
ENSG00000160201.11	50.1429	ENSG00000160201	U2AF1	7307	U2 small nuclear RNA auxiliary factor 1 [Source:HGNC Symbol;Acc:HGNC:12453]	21	43092956	43107587	-1
ENSG00000155329.11	48.9644	ENSG00000155329	ZCCHC10	54819	zinc finger CCHC-type containing 10 [Source:HGNC Symbol;Acc:HGNC:25954]	5	132996985	133026604	-1
ENSG00000188242.4	47.186	ENSG00000188242		NA	novel transcript, antisense to EXOC3	5	466124	473098	-1
ENSG00000156521.13	46.7025	ENSG00000156521	TYSND1	219743	trypsin domain containing 1 [Source:HGNC Symbol;Acc:HGNC:28531]	10	70137981	70146700	-1
ENSG00000107959.15	45.907	ENSG00000107959	PITRM1	10531	pitrilysin metallopeptidase 1 [Source:HGNC Symbol;Acc:HGNC:17663]	10	3137728	3172841	-1
ENSG00000113119.12	45.6449	ENSG00000113119	TMCO6	55374	transmembrane and coiled-coil domains 6 [Source:HGNC Symbol;Acc:HGNC:28814]	5	140639427	140645408	1
ENSG00000184903.9	45.3205	ENSG00000184903	IMMP2L	83943	inner mitochondrial membrane peptidase subunit 2 [Source:HGNC Symbol;Acc:HGNC:14598]	7	110662644	111562517	-1
ENSG00000066827.15	42.481	ENSG00000066827	ZFAT	57623	zinc finger and AT-hook domain containing [Source:HGNC Symbol;Acc:HGNC:19899]	8	134477788	134713049	-1
ENSG00000003509.15	42.3107	ENSG00000003509	NDUFAF7	55471	NADH:ubiquinone oxidoreductase complex assembly factor 7 [Source:HGNC Symbol;Acc:HGNC:28816]	2	37231631	37253403	1
ENSG00000147316.12	42.0437	ENSG00000147316	MCPH1	79648	microcephalin 1 [Source:HGNC Symbol;Acc:HGNC:6954]	8	6406596	6648508	1
ENSG00000014138.8	41.4049	ENSG00000014138	POLA2	23649	DNA polymerase alpha 2, accessory subunit [Source:HGNC Symbol;Acc:HGNC:30073]	11	65261920	65305589	1
ENSG00000088876.11	40.0902	ENSG00000088876	ZNF343	79175	zinc finger protein 343 [Source:HGNC Symbol;Acc:HGNC:16017]	20	2481817	2524702	-1
ENSG00000140993.10	40.0653	ENSG00000140993	TIGD7	91151	tigger transposable element derived 7 [Source:HGNC Symbol;Acc:HGNC:18331]	16	3298808	3305729	-1
ENSG00000148690.11	39.5077	ENSG00000148690	FRA10AC1	118924	FRA10A associated CGG repeat 1 [Source:HGNC Symbol;Acc:HGNC:1162]	10	93667883	93702592	-1
ENSG00000175390.13	39.4901	ENSG00000175390	EIF3F	8665	eukaryotic translation initiation factor 3 subunit F [Source:HGNC Symbol;Acc:HGNC:3275]	11	7970251	8001862	1
ENSG00000058866.14	39.4832	ENSG00000058866	DGKG	1608	diacylglycerol kinase gamma [Source:HGNC Symbol;Acc:HGNC:2853]	3	186105668	186362234	-1
ENSG00000168286.2	39.1619	ENSG00000168286	THAP11	57215	THAP domain containing 11 [Source:HGNC Symbol;Acc:HGNC:23194]	16	67842320	67844195	1
ENSG00000198040.10	38.6498	ENSG00000198040	ZNF84	7637	zinc finger protein 84 [Source:HGNC Symbol;Acc:HGNC:13159]	12	133037292	133063304	1
ENSG00000275457.1	38.0294	ENSG00000275457		NA	novel transcript, antisense to XRN2	20	21302731	21303704	-1
ENSG00000197062.11	37.6025	ENSG00000197062	ZSCAN26	7741	zinc finger and SCAN domain containing 26 [Source:HGNC Symbol;Acc:HGNC:12978]	6	28267010	28278224	1
ENSG00000078043.15	36.0964	ENSG00000078043	PIAS2	9063	protein inhibitor of activated STAT 2 [Source:HGNC Symbol;Acc:HGNC:17311]	18	46803218	46920160	-1
ENSG00000272767.1	35.0398	ENSG00000272767	JMJD1C-AS1	NA	JMJD1C antisense RNA 1 [Source:HGNC Symbol;Acc:HGNC:28222]	10	63465229	63466563	1
ENSG00000203950.6	34.9153	ENSG00000203950	RTL8A	26071	retrotransposon Gag like 8A [Source:HGNC Symbol;Acc:HGNC:24514]	X	135050932	135052196	-1
ENSG00000242071.3	33.3878	ENSG00000242071	RPL7AP6	NA	ribosomal protein L7a pseudogene 6 [Source:HGNC Symbol;Acc:HGNC:19785]	14	69885340	69886140	-1
ENSG00000123472.12	33.1783	ENSG00000123472	ATPAF1	64756	ATP synthase mitochondrial F1 complex assembly factor 1 [Source:HGNC Symbol;Acc:HGNC:18803]	1	46632737	46673867	-1
ENSG00000166169.16	32.9139	ENSG00000166169	POLL	27343	DNA polymerase lambda [Source:HGNC Symbol;Acc:HGNC:9184]	10	101578882	101588270	-1
ENSG00000167600.13	32.5353	ENSG00000167600	CYP2S1	29785	cytochrome P450 family 2 subfamily S member 1 [Source:HGNC Symbol;Acc:HGNC:15654]	19	41193210	41207539	1
ENSG00000108578.14	31.9775	ENSG00000108578	BLMH	642	bleomycin hydrolase [Source:HGNC Symbol;Acc:HGNC:1059]	17	30248203	30292056	-1
ENSG00000082196.20	31.8923	ENSG00000082196	C1QTNF3	114899	C1q and TNF related 3 [Source:HGNC Symbol;Acc:HGNC:14326]	5	34019448	34043832	-1
ENSG00000064703.11	31.8887	ENSG00000064703	DDX20	11218	DEAD-box helicase 20 [Source:HGNC Symbol;Acc:HGNC:2743]	1	111755245	111768000	1
ENSG00000225032.5	31.7407	ENSG00000225032		NA	novel transcript	9	127816066	127822520	1
ENSG00000267605.5	30.5078	ENSG00000267605		NA	novel transcript, antisense to ZNF383	19	37235507	37304395	-1
ENSG00000063438.16	30.4737	ENSG00000063438	AHRR	NA	aryl-hydrocarbon receptor repressor [Source:HGNC Symbol;Acc:HGNC:346]	5	321759	435110	1
ENSG00000130294.15	30.4305	ENSG00000130294	KIF1A	547	kinesin family member 1A [Source:HGNC Symbol;Acc:HGNC:888]	2	240713761	240821036	-1
ENSG00000280832.1	30.4199	ENSG00000280832	GSEC	NA	G-quadruplex forming sequence containing lncRNA [Source:HGNC Symbol;Acc:HGNC:48645]	11	126340889	126355587	-1
ENSG00000158793.13	30.2988	ENSG00000158793	NIT1	4817	nitrilase 1 [Source:HGNC Symbol;Acc:HGNC:7828]	1	161118086	161125445	1
ENSG00000134007.3	30.1246	ENSG00000134007	ADAM20	8748	ADAM metallopeptidase domain 20 [Source:HGNC Symbol;Acc:HGNC:199]	14	70522358	70535015	-1
ENSG00000267080.5	29.7331	ENSG00000267080	ASB16-AS1	NA	ASB16 antisense RNA 1 [Source:HGNC Symbol;Acc:HGNC:25442]	17	44175968	44186723	-1

## Sheet: Global cognition ranger
gene_version	importance	ensembl_gene_id	hgnc_symbol	entrezgene	description	chromosome_name	start_position	end_position	strand
ENSG00000196415.9	100	ENSG00000196415	PRTN3	5657	proteinase 3 [Source:HGNC Symbol;Acc:HGNC:9495]	19	840999	848175	1
ENSG00000100906.10	72.9866	ENSG00000100906	NFKBIA	4792	NFKB inhibitor alpha [Source:HGNC Symbol;Acc:HGNC:7797]	14	35401511	35404749	-1
ENSG00000283646.1	34.8782	ENSG00000283646	LINC02009	NA	long intergenic non-protein coding RNA 2009 [Source:HGNC Symbol;Acc:HGNC:52845]	3	46416524	46423591	-1
ENSG00000088836.12	30.1637	ENSG00000088836	SLC4A11	83959	solute carrier family 4 member 11 [Source:HGNC Symbol;Acc:HGNC:16438]	20	3227417	3239559	-1
ENSG00000087116.14	24.7709	ENSG00000087116	ADAMTS2	9509	ADAM metallopeptidase with thrombospondin type 1 motif 2 [Source:HGNC Symbol;Acc:HGNC:218]	5	179110853	179345461	-1
ENSG00000187984.12	24.1635	ENSG00000187984	ANKRD19P	NA	ankyrin repeat domain 19, pseudogene [Source:HGNC Symbol;Acc:HGNC:22567]	9	92809568	92838457	1
ENSG00000249436.1	21.6102	ENSG00000249436		NA	novel transcript	5	57574027	57619816	1
ENSG00000280832.1	18.8326	ENSG00000280832	GSEC	NA	G-quadruplex forming sequence containing lncRNA [Source:HGNC Symbol;Acc:HGNC:48645]	11	126340889	126355587	-1
ENSG00000196517.11	17.3142	ENSG00000196517	SLC6A9	6536	solute carrier family 6 member 9 [Source:HGNC Symbol;Acc:HGNC:11056]	1	43991500	44031467	-1
ENSG00000166012.16	16.5033	ENSG00000166012	TAF1D	79101	TATA-box binding protein associated factor, RNA polymerase I subunit D [Source:HGNC Symbol;Acc:HGNC:28759]	11	93729948	93784391	-1
ENSG00000164978.17	13.5472	ENSG00000164978	NUDT2	318	nudix hydrolase 2 [Source:HGNC Symbol;Acc:HGNC:8049]	9	34329506	34343711	1
ENSG00000278911.1	11.2633	ENSG00000278911		NA	novel transcript	18	75103587	75106260	-1
ENSG00000178752.15	10.461	ENSG00000178752	ERFE	151176	erythroferrone [Source:HGNC Symbol;Acc:HGNC:26727]	2	238158970	238168900	1
ENSG00000164175.14	10.343	ENSG00000164175	SLC45A2	51151	solute carrier family 45 member 2 [Source:HGNC Symbol;Acc:HGNC:16472]	5	33944623	33984693	-1
ENSG00000053702.14	9.87053	ENSG00000053702	NRIP2	83714	nuclear receptor interacting protein 2 [Source:HGNC Symbol;Acc:HGNC:23078]	12	2825348	2835544	-1
ENSG00000105419.17	9.4392	ENSG00000105419	MEIS3	56917	Meis homeobox 3 [Source:HGNC Symbol;Acc:HGNC:29537]	19	47403124	47419527	-1
ENSG00000246877.1	9.25992	ENSG00000246877	DNM1P35	NA	dynamin 1 pseudogene 35 [Source:HGNC Symbol;Acc:HGNC:35182]	15	75727670	75738623	-1
ENSG00000251632.1	9.16978	ENSG00000251632	LINC02172	NA	long intergenic non-protein coding RNA 2172 [Source:HGNC Symbol;Acc:HGNC:53034]	4	137545731	137603430	1
ENSG00000171552.12	8.35419	ENSG00000171552	BCL2L1	598	BCL2 like 1 [Source:HGNC Symbol;Acc:HGNC:992]	20	31664452	31723989	-1
ENSG00000058866.14	8.02049	ENSG00000058866	DGKG	1608	diacylglycerol kinase gamma [Source:HGNC Symbol;Acc:HGNC:2853]	3	186105668	186362234	-1
ENSG00000048052.21	7.97853	ENSG00000048052	HDAC9	9734	histone deacetylase 9 [Source:HGNC Symbol;Acc:HGNC:14065]	7	18086949	19002416	1
ENSG00000063438.16	7.81627	ENSG00000063438	AHRR	NA	aryl-hydrocarbon receptor repressor [Source:HGNC Symbol;Acc:HGNC:346]	5	321759	435110	1
ENSG00000126803.9	7.80636	ENSG00000126803	HSPA2	3306	heat shock protein family A (Hsp70) member 2 [Source:HGNC Symbol;Acc:HGNC:5235]	14	64535905	64546173	1
ENSG00000104415.13	7.23706	ENSG00000104415	CCN4	8840	cellular communication network factor 4 [Source:HGNC Symbol;Acc:HGNC:12769]	8	133191039	133231690	1
ENSG00000164136.16	7.03627	ENSG00000164136	IL15	3600	interleukin 15 [Source:HGNC Symbol;Acc:HGNC:5977]	4	141636583	141733987	1
ENSG00000130294.15	6.95006	ENSG00000130294	KIF1A	547	kinesin family member 1A [Source:HGNC Symbol;Acc:HGNC:888]	2	240713761	240821036	-1
ENSG00000158793.13	6.46333	ENSG00000158793	NIT1	4817	nitrilase 1 [Source:HGNC Symbol;Acc:HGNC:7828]	1	161118086	161125445	1
ENSG00000279464.1	6.17304	ENSG00000279464		NA	tec	4	67607856	67610313	-1
ENSG00000184903.9	6.11878	ENSG00000184903	IMMP2L	83943	inner mitochondrial membrane peptidase subunit 2 [Source:HGNC Symbol;Acc:HGNC:14598]	7	110662644	111562517	-1
ENSG00000198830.10	6.02915	ENSG00000198830	HMGN2	3151	high mobility group nucleosomal binding domain 2 [Source:HGNC Symbol;Acc:HGNC:4986]	1	26472440	26476642	1
ENSG00000112964.13	5.94018	ENSG00000112964	GHR	2690	growth hormone receptor [Source:HGNC Symbol;Acc:HGNC:4263]	5	42423439	42721878	1
ENSG00000079432.7	5.9274	ENSG00000079432	CIC	23152	capicua transcriptional repressor [Source:HGNC Symbol;Acc:HGNC:14214]	19	42268537	42295797	1
ENSG00000154845.15	5.84882	ENSG00000154845	PPP4R1	9989	protein phosphatase 4 regulatory subunit 1 [Source:HGNC Symbol;Acc:HGNC:9320]	18	9546791	9615240	-1
ENSG00000186891.13	5.80909	ENSG00000186891	TNFRSF18	8784	TNF receptor superfamily member 18 [Source:HGNC Symbol;Acc:HGNC:11914]	1	1203508	1206592	-1
ENSG00000170836.11	5.80604	ENSG00000170836	PPM1D	8493	protein phosphatase, Mg2+/Mn2+ dependent 1D [Source:HGNC Symbol;Acc:HGNC:9277]	17	60600183	60666280	1
ENSG00000135457.9	5.7661	ENSG00000135457	TFCP2	7024	transcription factor CP2 [Source:HGNC Symbol;Acc:HGNC:11748]	12	51093656	51173135	-1
ENSG00000197582.5	5.76278	ENSG00000197582	GPX1P1	NA	glutathione peroxidase pseudogene 1 [Source:HGNC Symbol;Acc:HGNC:4560]	X	13378735	13379340	-1
ENSG00000125733.17	5.40024	ENSG00000125733	TRIP10	9322	thyroid hormone receptor interactor 10 [Source:HGNC Symbol;Acc:HGNC:12304]	19	6737925	6751530	1
ENSG00000106631.8	5.17883	ENSG00000106631	MYL7	58498	myosin light chain 7 [Source:HGNC Symbol;Acc:HGNC:21719]	7	44138864	44141332	-1
ENSG00000256193.5	5.08651	ENSG00000256193	LINC00507	NA	long intergenic non-protein coding RNA 507 [Source:HGNC Symbol;Acc:HGNC:43558]	12	127914707	127960028	1
ENSG00000096060.14	4.99229	ENSG00000096060	FKBP5	2289	FKBP prolyl isomerase 5 [Source:HGNC Symbol;Acc:HGNC:3721]	6	35573585	35728583	-1
ENSG00000205089.7	4.94458	ENSG00000205089	CCNI2	645121	cyclin I family member 2 [Source:HGNC Symbol;Acc:HGNC:33869]	5	132747445	132754403	1
ENSG00000273540.3	4.91894	ENSG00000273540	AGBL1	123624	ATP/GTP binding protein like 1 [Source:HGNC Symbol;Acc:HGNC:26504]	15	86079973	87029052	1
ENSG00000102547.18	4.91602	ENSG00000102547	CAB39L	81617	calcium binding protein 39 like [Source:HGNC Symbol;Acc:HGNC:20290]	13	49308650	49444064	-1
ENSG00000042832.11	4.86399	ENSG00000042832	TG	7038	thyroglobulin [Source:HGNC Symbol;Acc:HGNC:11764]	8	132866958	133134903	1
ENSG00000228624.7	4.80518	ENSG00000228624	HDAC2-AS2	NA	HDAC2 and HS3ST5 antisense RNA 2 [Source:HGNC Symbol;Acc:HGNC:43590]	6	113969701	114471705	1
ENSG00000162804.13	4.76067	ENSG00000162804	SNED1	25992	sushi, nidogen and EGF like domains 1 [Source:HGNC Symbol;Acc:HGNC:24696]	2	240998618	241095568	1
ENSG00000276085.1	4.75744	ENSG00000276085	CCL3L1	6349	C-C motif chemokine ligand 3 like 3 [Source:HGNC Symbol;Acc:HGNC:30554]	17	36194869	36196758	-1
ENSG00000183856.10	4.74336	ENSG00000183856	IQGAP3	128239	IQ motif containing GTPase activating protein 3 [Source:HGNC Symbol;Acc:HGNC:20669]	1	156525405	156572604	-1
ENSG00000072864.14	4.73311	ENSG00000072864	NDE1	54820	nudE neurodevelopment protein 1 [Source:HGNC Symbol;Acc:HGNC:17619]	16	15643267	15726353	1

## Sheet: Global cognition xgbtree
gene_version	importance	ensembl_gene_id	hgnc_symbol	entrezgene	description	chromosome_name	start_position	end_position	strand
ENSG00000196415.9	100	ENSG00000196415	PRTN3	5657	proteinase 3 [Source:HGNC Symbol;Acc:HGNC:9495]	19	840999	848175	1
ENSG00000100906.10	55.8555	ENSG00000100906	NFKBIA	4792	NFKB inhibitor alpha [Source:HGNC Symbol;Acc:HGNC:7797]	14	35401511	35404749	-1
ENSG00000283646.1	41.5917	ENSG00000283646	LINC02009	NA	long intergenic non-protein coding RNA 2009 [Source:HGNC Symbol;Acc:HGNC:52845]	3	46416524	46423591	-1
ENSG00000087116.14	26.3684	ENSG00000087116	ADAMTS2	9509	ADAM metallopeptidase with thrombospondin type 1 motif 2 [Source:HGNC Symbol;Acc:HGNC:218]	5	179110853	179345461	-1
ENSG00000162645.12	23.4285	ENSG00000162645	GBP2	2634	guanylate binding protein 2 [Source:HGNC Symbol;Acc:HGNC:4183]	1	89106132	89150456	-1
ENSG00000166012.16	23.2782	ENSG00000166012	TAF1D	79101	TATA-box binding protein associated factor, RNA polymerase I subunit D [Source:HGNC Symbol;Acc:HGNC:28759]	11	93729948	93784391	-1
ENSG00000099330.8	19.9664	ENSG00000099330	OCEL1	79629	occludin/ELL domain containing 1 [Source:HGNC Symbol;Acc:HGNC:26221]	19	17226213	17229219	1
ENSG00000100982.11	19.9037	ENSG00000100982	PCIF1	63935	PDX1 C-terminal inhibiting factor 1 [Source:HGNC Symbol;Acc:HGNC:16200]	20	45934683	45948023	1
ENSG00000254370.1	18.7972	ENSG00000254370		NA	novel transcript	8	28415524	28420055	-1
ENSG00000125746.16	16.9323	ENSG00000125746	EML2	24139	EMAP like 2 [Source:HGNC Symbol;Acc:HGNC:18035]	19	45606994	45645629	-1
ENSG00000164978.17	14.6906	ENSG00000164978	NUDT2	318	nudix hydrolase 2 [Source:HGNC Symbol;Acc:HGNC:8049]	9	34329506	34343711	1
ENSG00000164175.14	14.5353	ENSG00000164175	SLC45A2	51151	solute carrier family 45 member 2 [Source:HGNC Symbol;Acc:HGNC:16472]	5	33944623	33984693	-1
ENSG00000280832.1	14.2335	ENSG00000280832	GSEC	NA	G-quadruplex forming sequence containing lncRNA [Source:HGNC Symbol;Acc:HGNC:48645]	11	126340889	126355587	-1
ENSG00000135457.9	13.3269	ENSG00000135457	TFCP2	7024	transcription factor CP2 [Source:HGNC Symbol;Acc:HGNC:11748]	12	51093656	51173135	-1
ENSG00000063438.16	12.9795	ENSG00000063438	AHRR	NA	aryl-hydrocarbon receptor repressor [Source:HGNC Symbol;Acc:HGNC:346]	5	321759	435110	1
ENSG00000167011.8	12.3932	ENSG00000167011	NAT16	375607	N-acetyltransferase 16 (putative) [Source:HGNC Symbol;Acc:HGNC:22030]	7	101170496	101180293	-1
ENSG00000267092.2	11.8953	ENSG00000267092		NA	novel transcript, antisense to ADAMTSL5	19	1508375	1508963	1
ENSG00000146243.13	11.747	ENSG00000146243	IRAK1BP1	134728	interleukin 1 receptor associated kinase 1 binding protein 1 [Source:HGNC Symbol;Acc:HGNC:17368]	6	78867551	78946440	1
ENSG00000105127.8	11.2383	ENSG00000105127	AKAP8	10270	A-kinase anchoring protein 8 [Source:HGNC Symbol;Acc:HGNC:378]	19	15353385	15379798	-1
ENSG00000163485.16	10.5559	ENSG00000163485	ADORA1	134	adenosine A1 receptor [Source:HGNC Symbol;Acc:HGNC:262]	1	203090654	203167405	1
ENSG00000233670.6	9.35695	ENSG00000233670	PIRT	644139	phosphoinositide interacting regulator of transient receptor potential channels [Source:HGNC Symbol;Acc:HGNC:37239]	17	10822470	10838087	-1
ENSG00000246877.1	9.34678	ENSG00000246877	DNM1P35	NA	dynamin 1 pseudogene 35 [Source:HGNC Symbol;Acc:HGNC:35182]	15	75727670	75738623	-1
ENSG00000213930.11	9.20452	ENSG00000213930	GALT	2592	galactose-1-phosphate uridylyltransferase [Source:HGNC Symbol;Acc:HGNC:4135]	9	34638133	34651035	1
ENSG00000058866.14	8.94383	ENSG00000058866	DGKG	1608	diacylglycerol kinase gamma [Source:HGNC Symbol;Acc:HGNC:2853]	3	186105668	186362234	-1
ENSG00000065675.14	8.21644	ENSG00000065675	PRKCQ	5588	protein kinase C theta [Source:HGNC Symbol;Acc:HGNC:9410]	10	6427143	6580301	-1
ENSG00000213590.2	8.11034	ENSG00000213590		NA	ribosomal protein L30 (RPL30) pseudogene	9	136935840	136937161	1
ENSG00000123329.17	8.10142	ENSG00000123329	ARHGAP9	64333	Rho GTPase activating protein 9 [Source:HGNC Symbol;Acc:HGNC:14130]	12	57472264	57488814	-1
ENSG00000079432.7	7.88012	ENSG00000079432	CIC	23152	capicua transcriptional repressor [Source:HGNC Symbol;Acc:HGNC:14214]	19	42268537	42295797	1
ENSG00000203485.12	7.76068	ENSG00000203485	INF2	64423	inverted formin, FH2 and WH2 domain containing [Source:HGNC Symbol;Acc:HGNC:23791]	14	104689606	104722535	1
ENSG00000184515.10	7.62167	ENSG00000184515	BEX5	340542	brain expressed X-linked 5 [Source:HGNC Symbol;Acc:HGNC:27990]	X	102153708	102155977	-1
ENSG00000241233.3	7.5857	ENSG00000241233	KRTAP5-8	57830	keratin associated protein 5-8 [Source:HGNC Symbol;Acc:HGNC:23603]	11	71538025	71539209	1
ENSG00000170836.11	7.54998	ENSG00000170836	PPM1D	8493	protein phosphatase, Mg2+/Mn2+ dependent 1D [Source:HGNC Symbol;Acc:HGNC:9277]	17	60600183	60666280	1
ENSG00000272002.1	7.35159	ENSG00000272002		NA	novel transcript	2	7260871	7261504	1
ENSG00000106034.17	7.02795	ENSG00000106034	CPED1	79974	cadherin like and PC-esterase domain containing 1 [Source:HGNC Symbol;Acc:HGNC:26159]	7	120988697	121297442	1
ENSG00000014138.8	6.89181	ENSG00000014138	POLA2	23649	DNA polymerase alpha 2, accessory subunit [Source:HGNC Symbol;Acc:HGNC:30073]	11	65261920	65305589	1
ENSG00000139880.19	6.73344	ENSG00000139880	CDH24	64403	cadherin 24 [Source:HGNC Symbol;Acc:HGNC:14265]	14	23047062	23057538	-1
ENSG00000250067.11	6.56816	ENSG00000250067	YJEFN3	374887	YjeF N-terminal domain containing 3 [Source:HGNC Symbol;Acc:HGNC:24785]	19	19528861	19537581	1
ENSG00000143319.16	6.48101	ENSG00000143319	ISG20L2	81875	interferon stimulated exonuclease gene 20 like 2 [Source:HGNC Symbol;Acc:HGNC:25745]	1	156721891	156728799	-1
ENSG00000171056.7	6.21672	ENSG00000171056	SOX7	83595	SRY-box transcription factor 7 [Source:HGNC Symbol;Acc:HGNC:18196]	8	10723768	10730511	-1
ENSG00000137656.11	6.1862	ENSG00000137656	BUD13	84811	BUD13 homolog [Source:HGNC Symbol;Acc:HGNC:28199]	11	116748170	116772987	-1
ENSG00000180422.3	6.09832	ENSG00000180422	LINC00304	NA	long intergenic non-protein coding RNA 304 [Source:HGNC Symbol;Acc:HGNC:26713]	16	89159146	89164245	1
ENSG00000134042.12	6.05632	ENSG00000134042	MRO	83876	maestro [Source:HGNC Symbol;Acc:HGNC:24121]	18	50795120	50825402	-1
ENSG00000175772.10	5.82924	ENSG00000175772	LINC01106	NA	long intergenic non-protein coding RNA 1106 [Source:HGNC Symbol;Acc:HGNC:26769]	2	110375138	110384442	-1
ENSG00000167984.17	5.76853	ENSG00000167984	NLRC3	197358	NLR family CARD domain containing 3 [Source:HGNC Symbol;Acc:HGNC:29889]	16	3539033	3577403	-1
ENSG00000238035.8	5.68976	ENSG00000238035		NA	novel transcript	5	181306502	181324685	1
ENSG00000165655.16	5.42131	ENSG00000165655	ZNF503	84858	zinc finger protein 503 [Source:HGNC Symbol;Acc:HGNC:23589]	10	75397830	75401764	-1
ENSG00000130595.18	5.3427	ENSG00000130595	TNNT3	7140	troponin T3, fast skeletal type [Source:HGNC Symbol;Acc:HGNC:11950]	11	1919703	1938706	1
ENSG00000225377.5	5.05189	ENSG00000225377	NRSN2-AS1	NA	NRSN2 antisense RNA 1 [Source:HGNC Symbol;Acc:HGNC:51222]	20	316860	348490	-1
ENSG00000164136.16	4.91186	ENSG00000164136	IL15	3600	interleukin 15 [Source:HGNC Symbol;Acc:HGNC:5977]	4	141636583	141733987	1
ENSG00000260272.1	4.72142	ENSG00000260272		NA	novel protein	16	2496032	2520218	1

## Sheet: Global cognition glmnet
gene_version	importance	ensembl_gene_id	hgnc_symbol	entrezgene	description	chromosome_name	start_position	end_position	strand
ENSG00000058866.14	100	ENSG00000058866	DGKG	1608	diacylglycerol kinase gamma [Source:HGNC Symbol;Acc:HGNC:2853]	3	186105668	186362234	-1
ENSG00000146243.13	87.5604	ENSG00000146243	IRAK1BP1	134728	interleukin 1 receptor associated kinase 1 binding protein 1 [Source:HGNC Symbol;Acc:HGNC:17368]	6	78867551	78946440	1
ENSG00000119392.14	87.5126	ENSG00000119392	GLE1	2733	GLE1 RNA export mediator [Source:HGNC Symbol;Acc:HGNC:4315]	9	128504700	128542288	1
ENSG00000064703.11	79.9806	ENSG00000064703	DDX20	11218	DEAD-box helicase 20 [Source:HGNC Symbol;Acc:HGNC:2743]	1	111755245	111768000	1
ENSG00000042832.11	78.2975	ENSG00000042832	TG	7038	thyroglobulin [Source:HGNC Symbol;Acc:HGNC:11764]	8	132866958	133134903	1
ENSG00000120910.14	67.2639	ENSG00000120910	PPP3CC	5533	protein phosphatase 3 catalytic subunit gamma [Source:HGNC Symbol;Acc:HGNC:9316]	8	22440819	22541142	1
ENSG00000158158.11	62.4424	ENSG00000158158	CNNM4	26504	cyclin and CBS domain divalent metal cation transport mediator 4 [Source:HGNC Symbol;Acc:HGNC:105]	2	96760902	96811874	1
ENSG00000280832.1	61.902	ENSG00000280832	GSEC	NA	G-quadruplex forming sequence containing lncRNA [Source:HGNC Symbol;Acc:HGNC:48645]	11	126340889	126355587	-1
ENSG00000065882.15	58.905	ENSG00000065882	TBC1D1	23216	TBC1 domain family member 1 [Source:HGNC Symbol;Acc:HGNC:11578]	4	37891084	38139175	1
ENSG00000164296.6	56.309	ENSG00000164296	TIGD6	81789	tigger transposable element derived 6 [Source:HGNC Symbol;Acc:HGNC:18332]	5	149993118	150000654	-1
ENSG00000164136.16	55.8516	ENSG00000164136	IL15	3600	interleukin 15 [Source:HGNC Symbol;Acc:HGNC:5977]	4	141636583	141733987	1
ENSG00000235296.1	55.368	ENSG00000235296		NA	novel transcript	17	81941869	81947601	1
ENSG00000003509.15	54.8612	ENSG00000003509	NDUFAF7	55471	NADH:ubiquinone oxidoreductase complex assembly factor 7 [Source:HGNC Symbol;Acc:HGNC:28816]	2	37231631	37253403	1
ENSG00000186891.13	50.4743	ENSG00000186891	TNFRSF18	8784	TNF receptor superfamily member 18 [Source:HGNC Symbol;Acc:HGNC:11914]	1	1203508	1206592	-1
ENSG00000282393.1	50.3124	ENSG00000282393		NA	novel transcript	19	248551	251571	-1
ENSG00000144401.14	48.6514	ENSG00000144401	METTL21A	151194	methyltransferase like 21A [Source:HGNC Symbol;Acc:HGNC:30476]	2	207580631	207625928	-1
ENSG00000185019.16	48.638	ENSG00000185019	UBOX5	22888	U-box domain containing 5 [Source:HGNC Symbol;Acc:HGNC:17777]	20	3107573	3160196	-1
ENSG00000221994.10	48.4714	ENSG00000221994	ZNF630	57232	zinc finger protein 630 [Source:HGNC Symbol;Acc:HGNC:28855]	X	47983356	48071658	-1
ENSG00000019549.9	47.82	ENSG00000019549	SNAI2	6591	snail family transcriptional repressor 2 [Source:HGNC Symbol;Acc:HGNC:11094]	8	48917598	48921740	-1
ENSG00000279199.1	47.6481	ENSG00000279199		NA	novel transcript	17	40113215	40115442	-1
ENSG00000065457.10	47.5496	ENSG00000065457	ADAT1	23536	adenosine deaminase tRNA specific 1 [Source:HGNC Symbol;Acc:HGNC:228]	16	75596981	75623300	-1
ENSG00000196704.11	46.7435	ENSG00000196704	AMZ2	51321	archaelysin family metallopeptidase 2 [Source:HGNC Symbol;Acc:HGNC:28041]	17	68247930	68257164	1
ENSG00000198496.10	46.7115	ENSG00000198496	NBR2	NA	neighbor of BRCA1 lncRNA 2 [Source:HGNC Symbol;Acc:HGNC:20691]	17	43125551	43153671	1
ENSG00000140993.10	46.6716	ENSG00000140993	TIGD7	91151	tigger transposable element derived 7 [Source:HGNC Symbol;Acc:HGNC:18331]	16	3298808	3305729	-1
ENSG00000224812.2	46.529	ENSG00000224812	TMEM72-AS1	NA	TMEM72 antisense RNA 1 [Source:HGNC Symbol;Acc:HGNC:27349]	10	44793119	44959709	-1
ENSG00000172409.5	45.449	ENSG00000172409	CLP1	10978	cleavage and polyadenylation factor I subunit 1 [Source:HGNC Symbol;Acc:HGNC:16999]	11	57648992	57661865	1
ENSG00000234127.8	44.0845	ENSG00000234127	TRIM26	7726	tripartite motif containing 26 [Source:HGNC Symbol;Acc:HGNC:12962]	6	30184455	30213427	-1
ENSG00000272667.1	44.0362	ENSG00000272667		NA	novel transcript	2	127886556	127887185	1
ENSG00000185485.14	43.1119	ENSG00000185485	SDHAP1	NA	succinate dehydrogenase complex flavoprotein subunit A pseudogene 1 [Source:HGNC Symbol;Acc:HGNC:32455]	3	195959748	195990318	-1
ENSG00000280417.1	43.0908	ENSG00000280417		NA	TEC	3	53046166	53048122	1
ENSG00000105341.18	42.4342	ENSG00000105341	DMAC2	55101	distal membrane arm assembly complex 2 [Source:HGNC Symbol;Acc:HGNC:25496]	19	41431318	41440717	-1
ENSG00000168743.12	41.9747	ENSG00000168743	NPNT	255743	nephronectin [Source:HGNC Symbol;Acc:HGNC:27405]	4	105894775	106004027	1
ENSG00000260572.1	40.7953	ENSG00000260572		NA	novel transcript, antisense to PPM1L	3	160753428	160755142	-1
ENSG00000228506.1	39.0484	ENSG00000228506		NA	novel transcript	6	99424922	99432323	1
ENSG00000254092.1	37.7243	ENSG00000254092		NA	novel transcript	8	20942863	21298168	-1
ENSG00000279786.1	37.5935	ENSG00000279786		NA	TEC	8	140820599	140822414	-1
ENSG00000246877.1	37.5833	ENSG00000246877	DNM1P35	NA	dynamin 1 pseudogene 35 [Source:HGNC Symbol;Acc:HGNC:35182]	15	75727670	75738623	-1
ENSG00000248367.1	36.8612	ENSG00000248367		NA	novel transcript	5	180293245	180295253	1
ENSG00000228486.10	35.6981	ENSG00000228486	C2orf92	728537	chromosome 2 open reading frame 92 [Source:HGNC Symbol;Acc:HGNC:49272]	2	97664217	97703064	1
ENSG00000164048.13	35.6921	ENSG00000164048	ZNF589	51385	zinc finger protein 589 [Source:HGNC Symbol;Acc:HGNC:16747]	3	48241100	48299253	1
ENSG00000130294.15	35.3269	ENSG00000130294	KIF1A	547	kinesin family member 1A [Source:HGNC Symbol;Acc:HGNC:888]	2	240713761	240821036	-1
ENSG00000148218.15	34.9792	ENSG00000148218	ALAD	210	aminolevulinate dehydratase [Source:HGNC Symbol;Acc:HGNC:395]	9	113386312	113401290	-1
ENSG00000197332.8	34.9536	ENSG00000197332		NA	novel transcript	19	11639754	11686569	1
ENSG00000235552.4	32.9221	ENSG00000235552	RPL6P27	NA	ribosomal protein L6 pseudogene 27 [Source:HGNC Symbol;Acc:HGNC:36133]	18	6462144	6463015	-1
ENSG00000123739.10	32.8034	ENSG00000123739	PLA2G12A	81579	phospholipase A2 group XIIA [Source:HGNC Symbol;Acc:HGNC:18554]	4	109709989	109730070	-1
ENSG00000231616.8	32.4529	ENSG00000231616		NA	novel transcript, antisense to KIF27	9	83831586	83868532	1
ENSG00000140450.8	31.5822	ENSG00000140450	ARRDC4	91947	arrestin domain containing 4 [Source:HGNC Symbol;Acc:HGNC:28087]	15	97960703	97973833	1
ENSG00000105419.17	31.4342	ENSG00000105419	MEIS3	56917	Meis homeobox 3 [Source:HGNC Symbol;Acc:HGNC:29537]	19	47403124	47419527	-1
ENSG00000063438.16	31.2963	ENSG00000063438	AHRR	NA	aryl-hydrocarbon receptor repressor [Source:HGNC Symbol;Acc:HGNC:346]	5	321759	435110	1
ENSG00000143742.12	31.1363	ENSG00000143742	SRP9	6726	signal recognition particle 9 [Source:HGNC Symbol;Acc:HGNC:11304]	1	225777813	225790468	1

## Sheet: Dementia vs NCI ranger
gene_version	importance	ensembl_gene_id	hgnc_symbol	entrezgene	description	chromosome_name	start_position	end_position	strand
ENSG00000196415.9	100	ENSG00000196415	PRTN3	5657	proteinase 3 [Source:HGNC Symbol;Acc:HGNC:9495]	19	840999	848175	1
ENSG00000088836.12	79.5194	ENSG00000088836	SLC4A11	83959	solute carrier family 4 member 11 [Source:HGNC Symbol;Acc:HGNC:16438]	20	3227417	3239559	-1
ENSG00000204310.12	40.0536	ENSG00000204310	AGPAT1	10554	1-acylglycerol-3-phosphate O-acyltransferase 1 [Source:HGNC Symbol;Acc:HGNC:324]	6	32168212	32178096	-1
ENSG00000053702.14	35.5873	ENSG00000053702	NRIP2	83714	nuclear receptor interacting protein 2 [Source:HGNC Symbol;Acc:HGNC:23078]	12	2825348	2835544	-1
ENSG00000125534.9	30.2709	ENSG00000125534	PPDPF	79144	pancreatic progenitor cell differentiation and proliferation factor [Source:HGNC Symbol;Acc:HGNC:16142]	20	63520765	63522206	1
ENSG00000280832.1	28.7059	ENSG00000280832	GSEC	NA	G-quadruplex forming sequence containing lncRNA [Source:HGNC Symbol;Acc:HGNC:48645]	11	126340889	126355587	-1
ENSG00000051009.10	28.6882	ENSG00000051009	FAM160A2	84067	family with sequence similarity 160 member A2 [Source:HGNC Symbol;Acc:HGNC:25378]	11	6211335	6234711	-1
ENSG00000198081.10	27.4303	ENSG00000198081	ZBTB14	7541	zinc finger and BTB domain containing 14 [Source:HGNC Symbol;Acc:HGNC:12860]	18	5289019	5297053	-1
ENSG00000105419.17	24.2592	ENSG00000105419	MEIS3	56917	Meis homeobox 3 [Source:HGNC Symbol;Acc:HGNC:29537]	19	47403124	47419527	-1
ENSG00000258738.1	21.2216	ENSG00000258738		NA	novel transcript, antisense to BAZ1A	14	34874343	34876459	1
ENSG00000278911.1	20.3763	ENSG00000278911		NA	novel transcript	18	75103587	75106260	-1
ENSG00000188672.17	15.9702	ENSG00000188672	RHCE	6006	Rh blood group CcEe antigens [Source:HGNC Symbol;Acc:HGNC:10008]	1	25362249	25430192	-1
ENSG00000232303.2	15.255	ENSG00000232303	DFFBP1	NA	DNA fragmentation factor subunit beta pseudogene 1 [Source:HGNC Symbol;Acc:HGNC:49815]	9	32566148	32567126	-1
ENSG00000105245.9	13.6953	ENSG00000105245	NUMBL	9253	NUMB like endocytic adaptor protein [Source:HGNC Symbol;Acc:HGNC:8061]	19	40665905	40690972	-1
ENSG00000278224.5	13.182	ENSG00000278224	PRICKLE4	29964	prickle planar cell polarity protein 4 [Source:HGNC Symbol;Acc:HGNC:16805]	6	41780782	41787452	1
ENSG00000100949.14	13.0215	ENSG00000100949	RABGGTA	5875	Rab geranylgeranyltransferase subunit alpha [Source:HGNC Symbol;Acc:HGNC:9795]	14	24265538	24271739	-1
ENSG00000187984.12	12.0547	ENSG00000187984	ANKRD19P	NA	ankyrin repeat domain 19, pseudogene [Source:HGNC Symbol;Acc:HGNC:22567]	9	92809568	92838457	1
ENSG00000177830.17	11.6908	ENSG00000177830	CHID1	66005	chitinase domain containing 1 [Source:HGNC Symbol;Acc:HGNC:28474]	11	867859	915058	-1
ENSG00000164136.16	11.1698	ENSG00000164136	IL15	3600	interleukin 15 [Source:HGNC Symbol;Acc:HGNC:5977]	4	141636583	141733987	1
ENSG00000130294.15	11.1451	ENSG00000130294	KIF1A	547	kinesin family member 1A [Source:HGNC Symbol;Acc:HGNC:888]	2	240713761	240821036	-1
ENSG00000170275.14	10.8729	ENSG00000170275	CRTAP	10491	cartilage associated protein [Source:HGNC Symbol;Acc:HGNC:2379]	3	33114014	33147773	1
ENSG00000166959.7	10.5587	ENSG00000166959	MS4A8	83661	membrane spanning 4-domains A8 [Source:HGNC Symbol;Acc:HGNC:13380]	11	60699585	60715807	1
ENSG00000101327.8	10.451	ENSG00000101327	PDYN	5173	prodynorphin [Source:HGNC Symbol;Acc:HGNC:8820]	20	1978757	1994285	-1
ENSG00000162144.9	10.3444	ENSG00000162144	CYB561A3	220002	cytochrome b561 family member A3 [Source:HGNC Symbol;Acc:HGNC:23014]	11	61348745	61362299	-1
ENSG00000100906.10	10.2707	ENSG00000100906	NFKBIA	4792	NFKB inhibitor alpha [Source:HGNC Symbol;Acc:HGNC:7797]	14	35401511	35404749	-1
ENSG00000283646.1	10.2246	ENSG00000283646	LINC02009	NA	long intergenic non-protein coding RNA 2009 [Source:HGNC Symbol;Acc:HGNC:52845]	3	46416524	46423591	-1
ENSG00000269918.1	10.0863	ENSG00000269918		NA	novel transcript	8	11104691	11106704	-1
ENSG00000104415.13	9.86813	ENSG00000104415	CCN4	8840	cellular communication network factor 4 [Source:HGNC Symbol;Acc:HGNC:12769]	8	133191039	133231690	1
ENSG00000233123.1	9.83475	ENSG00000233123	LINC01007	NA	long intergenic non-protein coding RNA 1007 [Source:HGNC Symbol;Acc:HGNC:48973]	7	101562779	101569006	-1
ENSG00000182853.11	9.66979	ENSG00000182853	VMO1	284013	vitelline membrane outer layer 1 homolog [Source:HGNC Symbol;Acc:HGNC:30387]	17	4785285	4786433	-1
ENSG00000242220.6	9.64955	ENSG00000242220	TCP10L	140290	t-complex 10 like [Source:HGNC Symbol;Acc:HGNC:11657]	21	32497967	32587373	-1
ENSG00000162383.11	9.61848	ENSG00000162383	SLC1A7	6512	solute carrier family 1 member 7 [Source:HGNC Symbol;Acc:HGNC:10945]	1	53087179	53142632	-1
ENSG00000086159.12	9.58891	ENSG00000086159	AQP6	363	aquaporin 6 [Source:HGNC Symbol;Acc:HGNC:639]	12	49967194	49977139	1
ENSG00000046604.12	9.36959	ENSG00000046604	DSG2	1829	desmoglein 2 [Source:HGNC Symbol;Acc:HGNC:3049]	18	31498177	31549008	1
ENSG00000105650.21	9.25506	ENSG00000105650	PDE4C	5143	phosphodiesterase 4C [Source:HGNC Symbol;Acc:HGNC:8782]	19	18208652	18248200	-1
ENSG00000256422.5	9.18682	ENSG00000256422	LINC02552	NA	long intergenic non-protein coding RNA 2552 [Source:HGNC Symbol;Acc:HGNC:53587]	11	104445868	104609498	-1
ENSG00000254858.9	9.17642	ENSG00000254858	MPV17L2	84769	MPV17 mitochondrial inner membrane protein like 2 [Source:HGNC Symbol;Acc:HGNC:28177]	19	18193218	18196948	1
ENSG00000155980.11	9.00921	ENSG00000155980	KIF5A	3798	kinesin family member 5A [Source:HGNC Symbol;Acc:HGNC:6323]	12	57550044	57586633	1
ENSG00000204959.4	8.9997	ENSG00000204959	ARHGEF34P	NA	Rho guanine nucleotide exchange factor 34, pseudogene [Source:HGNC Symbol;Acc:HGNC:38086]	7	144272445	144286966	-1
ENSG00000196517.11	8.95424	ENSG00000196517	SLC6A9	6536	solute carrier family 6 member 9 [Source:HGNC Symbol;Acc:HGNC:11056]	1	43991500	44031467	-1
ENSG00000162244.10	8.82751	ENSG00000162244	RPL29	6159	ribosomal protein L29 [Source:HGNC Symbol;Acc:HGNC:10331]	3	51993522	51995895	-1
ENSG00000153048.10	8.76288	ENSG00000153048	CARHSP1	23589	calcium regulated heat stable protein 1 [Source:HGNC Symbol;Acc:HGNC:17150]	16	8852942	8869012	-1
ENSG00000166669.13	8.60539	ENSG00000166669	ATF7IP2	80063	activating transcription factor 7 interacting protein 2 [Source:HGNC Symbol;Acc:HGNC:20397]	16	10326434	10483638	1
ENSG00000183090.5	8.50459	ENSG00000183090	FREM3	166752	FRAS1 related extracellular matrix 3 [Source:HGNC Symbol;Acc:HGNC:25172]	4	143577302	143700675	-1
ENSG00000205809.9	8.46977	ENSG00000205809	KLRC2	3822	killer cell lectin like receptor C2 [Source:HGNC Symbol;Acc:HGNC:6375]	12	10426854	10442300	-1
ENSG00000100285.9	8.33327	ENSG00000100285	NEFH	4744	neurofilament heavy [Source:HGNC Symbol;Acc:HGNC:7737]	22	29480218	29491390	1
ENSG00000147434.8	8.30386	ENSG00000147434	CHRNA6	8973	cholinergic receptor nicotinic alpha 6 subunit [Source:HGNC Symbol;Acc:HGNC:15963]	8	42752620	42796392	-1
ENSG00000171084.15	8.26196	ENSG00000171084	FAM86JP	NA	family with sequence similarity 86 member J, pseudogene [Source:HGNC Symbol;Acc:HGNC:44097]	3	125916620	125930024	1
ENSG00000183963.18	8.23677	ENSG00000183963	SMTN	6525	smoothelin [Source:HGNC Symbol;Acc:HGNC:11126]	22	31064105	31104757	1
ENSG00000111450.13	8.18843	ENSG00000111450	STX2	2054	syntaxin 2 [Source:HGNC Symbol;Acc:HGNC:3403]	12	130789600	130839266	-1

## Sheet: Dementia vs NCI xgbtree
gene_version	importance	ensembl_gene_id	hgnc_symbol	entrezgene	description	chromosome_name	start_position	end_position	strand
ENSG00000196415.9	100	ENSG00000196415	PRTN3	5657	proteinase 3 [Source:HGNC Symbol;Acc:HGNC:9495]	19	840999	848175	1
ENSG00000088836.12	82.6358	ENSG00000088836	SLC4A11	83959	solute carrier family 4 member 11 [Source:HGNC Symbol;Acc:HGNC:16438]	20	3227417	3239559	-1
ENSG00000280832.1	46.0339	ENSG00000280832	GSEC	NA	G-quadruplex forming sequence containing lncRNA [Source:HGNC Symbol;Acc:HGNC:48645]	11	126340889	126355587	-1
ENSG00000204959.4	43.4925	ENSG00000204959	ARHGEF34P	NA	Rho guanine nucleotide exchange factor 34, pseudogene [Source:HGNC Symbol;Acc:HGNC:38086]	7	144272445	144286966	-1
ENSG00000204310.12	39.8943	ENSG00000204310	AGPAT1	10554	1-acylglycerol-3-phosphate O-acyltransferase 1 [Source:HGNC Symbol;Acc:HGNC:324]	6	32168212	32178096	-1
ENSG00000232303.2	39.6363	ENSG00000232303	DFFBP1	NA	DNA fragmentation factor subunit beta pseudogene 1 [Source:HGNC Symbol;Acc:HGNC:49815]	9	32566148	32567126	-1
ENSG00000185414.19	35.4082	ENSG00000185414	MRPL30	51263	mitochondrial ribosomal protein L30 [Source:HGNC Symbol;Acc:HGNC:14036]	2	99181152	99199561	1
ENSG00000125534.9	30.9534	ENSG00000125534	PPDPF	79144	pancreatic progenitor cell differentiation and proliferation factor [Source:HGNC Symbol;Acc:HGNC:16142]	20	63520765	63522206	1
ENSG00000126266.3	30.8122	ENSG00000126266	FFAR1	2864	free fatty acid receptor 1 [Source:HGNC Symbol;Acc:HGNC:4498]	19	35351552	35353862	1
ENSG00000214803.3	29.9001	ENSG00000214803		NA	novel transcript	8	124192671	124247398	-1
ENSG00000105419.17	29.7565	ENSG00000105419	MEIS3	56917	Meis homeobox 3 [Source:HGNC Symbol;Acc:HGNC:29537]	19	47403124	47419527	-1
ENSG00000130294.15	28.0128	ENSG00000130294	KIF1A	547	kinesin family member 1A [Source:HGNC Symbol;Acc:HGNC:888]	2	240713761	240821036	-1
ENSG00000242220.6	27.7428	ENSG00000242220	TCP10L	140290	t-complex 10 like [Source:HGNC Symbol;Acc:HGNC:11657]	21	32497967	32587373	-1
ENSG00000025796.13	26.0089	ENSG00000025796	SEC63	11231	SEC63 homolog, protein translocation regulator [Source:HGNC Symbol;Acc:HGNC:21082]	6	107867756	107958208	-1
ENSG00000164136.16	25.2036	ENSG00000164136	IL15	3600	interleukin 15 [Source:HGNC Symbol;Acc:HGNC:5977]	4	141636583	141733987	1
ENSG00000147434.8	24.7267	ENSG00000147434	CHRNA6	8973	cholinergic receptor nicotinic alpha 6 subunit [Source:HGNC Symbol;Acc:HGNC:15963]	8	42752620	42796392	-1
ENSG00000101327.8	20.564	ENSG00000101327	PDYN	5173	prodynorphin [Source:HGNC Symbol;Acc:HGNC:8820]	20	1978757	1994285	-1
ENSG00000183496.5	19.4849	ENSG00000183496	MEX3B	84206	mex-3 RNA binding family member B [Source:HGNC Symbol;Acc:HGNC:25297]	15	82041778	82046119	-1
ENSG00000271265.1	19.1745	ENSG00000271265		NA	novel transcript	6	156774217	156774662	-1
ENSG00000188672.17	18.4367	ENSG00000188672	RHCE	6006	Rh blood group CcEe antigens [Source:HGNC Symbol;Acc:HGNC:10008]	1	25362249	25430192	-1
ENSG00000251602.6	17.0147	ENSG00000251602		NA	novel transcript, antisense to MTA1	14	105416884	105419739	-1
ENSG00000198081.10	16.8493	ENSG00000198081	ZBTB14	7541	zinc finger and BTB domain containing 14 [Source:HGNC Symbol;Acc:HGNC:12860]	18	5289019	5297053	-1
ENSG00000184599.13	16.2723	ENSG00000184599	TAFA3	284467	TAFA chemokine like family member 3 [Source:HGNC Symbol;Acc:HGNC:21590]	1	112720419	112727235	1
ENSG00000132334.16	15.8725	ENSG00000132334	PTPRE	5791	protein tyrosine phosphatase receptor type E [Source:HGNC Symbol;Acc:HGNC:9669]	10	127907061	128085855	1
ENSG00000128973.12	14.9982	ENSG00000128973	CLN6	54982	CLN6 transmembrane ER protein [Source:HGNC Symbol;Acc:HGNC:2077]	15	68206992	68257211	-1
ENSG00000242114.5	14.979	ENSG00000242114	MTFP1	51537	mitochondrial fission process 1 [Source:HGNC Symbol;Acc:HGNC:26945]	22	30425623	30429054	1
ENSG00000099822.2	14.6762	ENSG00000099822	HCN2	610	hyperpolarization activated cyclic nucleotide gated potassium and sodium channel 2 [Source:HGNC Symbol;Acc:HGNC:4846]	19	589881	617159	1
ENSG00000178202.12	14.6565	ENSG00000178202	POGLUT3	143888	protein O-glucosyltransferase 3 [Source:HGNC Symbol;Acc:HGNC:28496]	11	108472112	108498384	-1
ENSG00000063438.16	13.9886	ENSG00000063438	AHRR	NA	aryl-hydrocarbon receptor repressor [Source:HGNC Symbol;Acc:HGNC:346]	5	321759	435110	1
ENSG00000205809.9	13.291	ENSG00000205809	KLRC2	3822	killer cell lectin like receptor C2 [Source:HGNC Symbol;Acc:HGNC:6375]	12	10426854	10442300	-1
ENSG00000146410.11	12.5698	ENSG00000146410	MTFR2	113115	mitochondrial fission regulator 2 [Source:HGNC Symbol;Acc:HGNC:21115]	6	136231024	136250335	-1
ENSG00000269918.1	12.404	ENSG00000269918		NA	novel transcript	8	11104691	11106704	-1
ENSG00000130714.15	12.3765	ENSG00000130714	POMT1	10585	protein O-mannosyltransferase 1 [Source:HGNC Symbol;Acc:HGNC:9202]	9	131502902	131523806	1
ENSG00000278911.1	11.9873	ENSG00000278911		NA	novel transcript	18	75103587	75106260	-1
ENSG00000073150.13	11.8747	ENSG00000073150	PANX2	56666	pannexin 2 [Source:HGNC Symbol;Acc:HGNC:8600]	22	50170731	50180295	1
ENSG00000130775.15	11.7182	ENSG00000130775	THEMIS2	9473	thymocyte selection associated family member 2 [Source:HGNC Symbol;Acc:HGNC:16839]	1	27872543	27886685	1
ENSG00000019186.9	11.4303	ENSG00000019186	CYP24A1	1591	cytochrome P450 family 24 subfamily A member 1 [Source:HGNC Symbol;Acc:HGNC:2602]	20	54153446	54173986	-1
ENSG00000277075.2	11.3467	ENSG00000277075	H2AC8	3012	H2A clustered histone 8 [Source:HGNC Symbol;Acc:HGNC:4724]	6	26216975	26217483	1
ENSG00000267549.5	11.3406	ENSG00000267549		NA	novel transcript, antisense to ZSCAN5A	19	56314703	56365316	1
ENSG00000244005.12	11.1462	ENSG00000244005	NFS1	9054	NFS1 cysteine desulfurase [Source:HGNC Symbol;Acc:HGNC:15910]	20	35668052	35699355	-1
ENSG00000151650.7	10.8351	ENSG00000151650	VENTX	27287	VENT homeobox [Source:HGNC Symbol;Acc:HGNC:13639]	10	133237855	133241928	1
ENSG00000142949.16	10.685	ENSG00000142949	PTPRF	5792	protein tyrosine phosphatase receptor type F [Source:HGNC Symbol;Acc:HGNC:9670]	1	43525187	43623666	1
ENSG00000051009.10	10.6235	ENSG00000051009	FAM160A2	84067	family with sequence similarity 160 member A2 [Source:HGNC Symbol;Acc:HGNC:25378]	11	6211335	6234711	-1
ENSG00000244257.5	10.5918	ENSG00000244257	PKD1P1	NA	polycystin 1, transient receptor potential channel interacting pseudogene 1 [Source:HGNC Symbol;Acc:HGNC:30065]	16	16310341	16334190	1
ENSG00000145780.7	10.5374	ENSG00000145780	FEM1C	56929	fem-1 homolog C [Source:HGNC Symbol;Acc:HGNC:16933]	5	115520908	115544775	-1
ENSG00000173404.4	10.2986	ENSG00000173404	INSM1	3642	INSM transcriptional repressor 1 [Source:HGNC Symbol;Acc:HGNC:6090]	20	20368104	20370949	1
ENSG00000174106.2	10.1596	ENSG00000174106	LEMD3	23592	LEM domain containing 3 [Source:HGNC Symbol;Acc:HGNC:28887]	12	65169583	65248355	1
ENSG00000137802.13	10.0886	ENSG00000137802	MAPKBP1	23005	mitogen-activated protein kinase binding protein 1 [Source:HGNC Symbol;Acc:HGNC:29536]	15	41774434	41827855	1
ENSG00000146243.13	10.028	ENSG00000146243	IRAK1BP1	134728	interleukin 1 receptor associated kinase 1 binding protein 1 [Source:HGNC Symbol;Acc:HGNC:17368]	6	78867551	78946440	1
ENSG00000146530.11	9.91577	ENSG00000146530	VWDE	221806	von Willebrand factor D and EGF domains [Source:HGNC Symbol;Acc:HGNC:21897]	7	12330885	12403941	-1

## Sheet: Dementia vs NCI glmnet
gene_version	importance	ensembl_gene_id	hgnc_symbol	entrezgene	description	chromosome_name	start_position	end_position	strand
ENSG00000130714.15	100	ENSG00000130714	POMT1	10585	protein O-mannosyltransferase 1 [Source:HGNC Symbol;Acc:HGNC:9202]	9	131502902	131523806	1
ENSG00000204310.12	86.9059	ENSG00000204310	AGPAT1	10554	1-acylglycerol-3-phosphate O-acyltransferase 1 [Source:HGNC Symbol;Acc:HGNC:324]	6	32168212	32178096	-1
ENSG00000130294.15	69.8903	ENSG00000130294	KIF1A	547	kinesin family member 1A [Source:HGNC Symbol;Acc:HGNC:888]	2	240713761	240821036	-1
ENSG00000142949.16	58.8939	ENSG00000142949	PTPRF	5792	protein tyrosine phosphatase receptor type F [Source:HGNC Symbol;Acc:HGNC:9670]	1	43525187	43623666	1
ENSG00000105419.17	56.1352	ENSG00000105419	MEIS3	56917	Meis homeobox 3 [Source:HGNC Symbol;Acc:HGNC:29537]	19	47403124	47419527	-1
ENSG00000088876.11	44.7436	ENSG00000088876	ZNF343	79175	zinc finger protein 343 [Source:HGNC Symbol;Acc:HGNC:16017]	20	2481817	2524702	-1
ENSG00000162971.10	44.6453	ENSG00000162971	TYW5	129450	tRNA-yW synthesizing protein 5 [Source:HGNC Symbol;Acc:HGNC:26754]	2	199928913	199955736	-1
ENSG00000140545.14	41.9161	ENSG00000140545	MFGE8	4240	milk fat globule-EGF factor 8 protein [Source:HGNC Symbol;Acc:HGNC:7036]	15	88898683	88913381	-1
ENSG00000280832.1	40.4124	ENSG00000280832	GSEC	NA	G-quadruplex forming sequence containing lncRNA [Source:HGNC Symbol;Acc:HGNC:48645]	11	126340889	126355587	-1
ENSG00000125534.9	39.9283	ENSG00000125534	PPDPF	79144	pancreatic progenitor cell differentiation and proliferation factor [Source:HGNC Symbol;Acc:HGNC:16142]	20	63520765	63522206	1
ENSG00000164136.16	39.0676	ENSG00000164136	IL15	3600	interleukin 15 [Source:HGNC Symbol;Acc:HGNC:5977]	4	141636583	141733987	1
ENSG00000254858.9	31.3826	ENSG00000254858	MPV17L2	84769	MPV17 mitochondrial inner membrane protein like 2 [Source:HGNC Symbol;Acc:HGNC:28177]	19	18193218	18196948	1
ENSG00000133069.15	30.7751	ENSG00000133069	TMCC2	9911	transmembrane and coiled-coil domain family 2 [Source:HGNC Symbol;Acc:HGNC:24239]	1	205227946	205285632	1
ENSG00000142765.17	30.4368	ENSG00000142765	SYTL1	84958	synaptotagmin like 1 [Source:HGNC Symbol;Acc:HGNC:15584]	1	27342020	27353937	1
ENSG00000242220.6	28.1859	ENSG00000242220	TCP10L	140290	t-complex 10 like [Source:HGNC Symbol;Acc:HGNC:11657]	21	32497967	32587373	-1
ENSG00000092020.10	27.9247	ENSG00000092020	PPP2R3C	55012	protein phosphatase 2 regulatory subunit B''gamma [Source:HGNC Symbol;Acc:HGNC:17485]	14	35085467	35122517	-1
ENSG00000198081.10	27.6732	ENSG00000198081	ZBTB14	7541	zinc finger and BTB domain containing 14 [Source:HGNC Symbol;Acc:HGNC:12860]	18	5289019	5297053	-1
ENSG00000138336.8	27.2222	ENSG00000138336	TET1	80312	tet methylcytosine dioxygenase 1 [Source:HGNC Symbol;Acc:HGNC:29484]	10	68560337	68694487	1
ENSG00000161202.17	22.4889	ENSG00000161202	DVL3	1857	dishevelled segment polarity protein 3 [Source:HGNC Symbol;Acc:HGNC:3087]	3	184155377	184173614	1
ENSG00000166407.13	21.6506	ENSG00000166407	LMO1	4004	LIM domain only 1 [Source:HGNC Symbol;Acc:HGNC:6641]	11	8224309	8268716	-1
ENSG00000198830.10	20.629	ENSG00000198830	HMGN2	3151	high mobility group nucleosomal binding domain 2 [Source:HGNC Symbol;Acc:HGNC:4986]	1	26472440	26476642	1
ENSG00000175206.10	19.9063	ENSG00000175206	NPPA	4878	natriuretic peptide A [Source:HGNC Symbol;Acc:HGNC:7939]	1	11845709	11848345	-1
ENSG00000168743.12	19.3842	ENSG00000168743	NPNT	255743	nephronectin [Source:HGNC Symbol;Acc:HGNC:27405]	4	105894775	106004027	1
ENSG00000235501.5	18.6412	ENSG00000235501		NA	novel transcript	1	94927361	94963616	1
ENSG00000116678.19	18.6217	ENSG00000116678	LEPR	3953	leptin receptor [Source:HGNC Symbol;Acc:HGNC:6554]	1	65420652	65641559	1
ENSG00000258738.1	18.187	ENSG00000258738		NA	novel transcript, antisense to BAZ1A	14	34874343	34876459	1
ENSG00000263400.6	17.2416	ENSG00000263400	TMEM220-AS1	NA	TMEM220 antisense RNA 1 [Source:HGNC Symbol;Acc:HGNC:44357]	17	10729777	10815164	1
ENSG00000204959.4	17.0279	ENSG00000204959	ARHGEF34P	NA	Rho guanine nucleotide exchange factor 34, pseudogene [Source:HGNC Symbol;Acc:HGNC:38086]	7	144272445	144286966	-1
ENSG00000126266.3	16.3919	ENSG00000126266	FFAR1	2864	free fatty acid receptor 1 [Source:HGNC Symbol;Acc:HGNC:4498]	19	35351552	35353862	1
ENSG00000166863.11	16.391	ENSG00000166863	TAC3	6866	tachykinin precursor 3 [Source:HGNC Symbol;Acc:HGNC:11521]	12	57010000	57028883	-1
ENSG00000260257.2	15.813	ENSG00000260257		NA	novel transcript	20	32856621	32858751	1
ENSG00000087116.14	15.1458	ENSG00000087116	ADAMTS2	9509	ADAM metallopeptidase with thrombospondin type 1 motif 2 [Source:HGNC Symbol;Acc:HGNC:218]	5	179110853	179345461	-1
ENSG00000214491.8	14.106	ENSG00000214491	SEC14L6	730005	SEC14 like lipid binding 6 [Source:HGNC Symbol;Acc:HGNC:40047]	22	30522799	30546682	-1
ENSG00000155980.11	13.5438	ENSG00000155980	KIF5A	3798	kinesin family member 5A [Source:HGNC Symbol;Acc:HGNC:6323]	12	57550044	57586633	1
ENSG00000122870.11	13.5311	ENSG00000122870	BICC1	80114	BicC family RNA binding protein 1 [Source:HGNC Symbol;Acc:HGNC:19351]	10	58512872	58831435	1
ENSG00000241158.5	13.5213	ENSG00000241158	ADAMTS9-AS1	NA	ADAMTS9 antisense RNA 1 [Source:HGNC Symbol;Acc:HGNC:40625]	3	64561322	64592757	1
ENSG00000243024.6	13.3078	ENSG00000243024		NA	ribosomal protein S11 pseudogene 6	12	64222337	64397065	1
ENSG00000170312.15	12.8276	ENSG00000170312	CDK1	983	cyclin dependent kinase 1 [Source:HGNC Symbol;Acc:HGNC:1722]	10	60778331	60794852	1
ENSG00000120903.12	12.6037	ENSG00000120903	CHRNA2	1135	cholinergic receptor nicotinic alpha 2 subunit [Source:HGNC Symbol;Acc:HGNC:1956]	8	27459756	27479883	-1
ENSG00000196415.9	12.5772	ENSG00000196415	PRTN3	5657	proteinase 3 [Source:HGNC Symbol;Acc:HGNC:9495]	19	840999	848175	1
ENSG00000167528.12	11.9067	ENSG00000167528	ZNF641	121274	zinc finger protein 641 [Source:HGNC Symbol;Acc:HGNC:31834]	12	48337180	48351414	-1
ENSG00000236358.1	11.8028	ENSG00000236358		NA	novel transcript	1	234357006	234365828	1
ENSG00000088836.12	11.2669	ENSG00000088836	SLC4A11	83959	solute carrier family 4 member 11 [Source:HGNC Symbol;Acc:HGNC:16438]	20	3227417	3239559	-1
ENSG00000019186.9	11.2006	ENSG00000019186	CYP24A1	1591	cytochrome P450 family 24 subfamily A member 1 [Source:HGNC Symbol;Acc:HGNC:2602]	20	54153446	54173986	-1
ENSG00000186891.13	11.1078	ENSG00000186891	TNFRSF18	8784	TNF receptor superfamily member 18 [Source:HGNC Symbol;Acc:HGNC:11914]	1	1203508	1206592	-1
ENSG00000104112.8	11.0161	ENSG00000104112	SCG3	29106	secretogranin III [Source:HGNC Symbol;Acc:HGNC:13707]	15	51681492	51721026	1
ENSG00000166669.13	10.9687	ENSG00000166669	ATF7IP2	80063	activating transcription factor 7 interacting protein 2 [Source:HGNC Symbol;Acc:HGNC:20397]	16	10326434	10483638	1
ENSG00000165092.12	10.8613	ENSG00000165092	ALDH1A1	216	aldehyde dehydrogenase 1 family member A1 [Source:HGNC Symbol;Acc:HGNC:402]	9	72900671	73080442	-1
ENSG00000232303.2	10.6626	ENSG00000232303	DFFBP1	NA	DNA fragmentation factor subunit beta pseudogene 1 [Source:HGNC Symbol;Acc:HGNC:49815]	9	32566148	32567126	-1
ENSG00000196584.2	10.4412	ENSG00000196584	XRCC2	7516	X-ray repair cross complementing 2 [Source:HGNC Symbol;Acc:HGNC:12829]	7	152644776	152676141	-1
