# Supplementary material for: The Key Factors Predicting Dementia in Individuals With Alzheimer’s Disease-Type Pathology
Source: Front Aging Neurosci. 2022 Apr 25;14:831967. doi: 10.3389/fnagi.2022.831967 (PMC9085578; doi:10.3389/fnagi.2022.831967)
Supplement: Supplementary Table 6 — Complete Boruta results from the pathology analyses. [file Table_6.XLSX]

## Sheet: Variable description
Variable	Variable type	Description	Number of deceased subjects with no data (total deceased = 1528)
age_death	continuous	Age at death (years)	0
amyloid	continuous	Average amyloid across all regions (must have data in at least 4 regions) measured by Immunohistochemistry (IHC). Value is percent area of cortex occupied by amyloid	286
amyloid_ag	continuous	Angular gyrus amyloid measured by IHC. Value is percent area of cortex occupied by amyloid	221
amyloid_calc	continuous	Calcarine cortex amyloid measured by IHC. Value is percent area of cortex occupied by amyloid	223
amyloid_cg	continuous	Anterior cingulate cortex amyloid measured by IHC. Value is percent area of cortex occupied by amyloid	344
amyloid_ec	continuous	Entorhinal cortex amyloid measured by IHC. Value is percent area of cortex occupied by amyloid	355
amyloid_hip	continuous	Hippocampal amyloid measured by IHC. Value is percent area of cortex occupied by amyloid	286
amyloid_it	continuous	Inferior temporal gyrus amyloid measured by IHC. Value is percent area of cortex occupied by amyloid	256
amyloid_mf	continuous	Middle frontal gyrus amyloid measured by IHC. Value is percent area of cortex occupied by amyloid	216
amyloid_sf	continuous	Superior frontal gyrus amyloid measured by IHC. Value is percent area of cortex occupied by amyloid	353
apoe4d	categorical	Binary variable for possessing at least one APOE e4 allele	48
arteriol_scler	categorical	Arteriolosclerosis (0=none, 1=mild, 2=moderate, 3=severe)	238
braaksc	categorical	Braak stage (1-6)	227
ca1hipdp	continuous	Ca1 hippocampal diffuse plaques (silver stain)	241
ca1hipnft	continuous	Ca1 hippocampal neurofibrillary tangles (silver stain)	242
ca1hipnp	continuous	Ca1 hippocampal neuritic plaques (silver stain)	241
caa_4gp	categorical	cerebral amyloid angiopathy (0=none, 1=mild, 2=moderate, 3=severe)	266
ceradsc	categorical	CERAD score (1=definite AD, 2=probable AD, 3 = possible AD, 4=No AD)	227
cesdsum_lv	discrete	Centre for epidemiological studies depression (CESD) score	11
ci_num2_gct	categorical	Presence of one or more gross infarcts	233
ci_num2_mct	categorical	Presence of one or more chronic microinfarcts	233
cogdx_stroke	categorical	Final Clinical Dx - Hx of stroke at time of death	47
cvda	categorical	Atherosclerosis (0=none, 1=mild, 2=moderate, 3=severe)	226
dlbpathsc	categorical	Dementia with Lewy bodies (0=none, 1=nigral predominant, 2=limbic-type, 3=neocortical-type)	230
dp	continuous	total diffuse plaques (silver stain)	237
dxpark	categorical	Parkinson's Dx	47
educ	continuous	Years of education	0
entodp	continuous	entorhinal cortex diffuse plaques (silver stain)	237
entonft	continuous	entorhinal cortex neurofibrillary tangles (silver stain)	237
entonp	continuous	entorhinal cortex neuritic plaques (silver stain)	237
gpath	continuous	global pathology score - average of all silver stain measures	237
headinjrloc_bl	categorical	history of head injury at baseline	7
heart_bl	categorical	history of heart disease at baseline	2
hspath_any	categorical	Any hippocampal sclerosis	237
hypertension_bl	categorical	history of hypertension at baseline	2
infpardp	continuous	inferior parietal cortex diffuse plaques (silver stain)	239
infparnft	continuous	inferior parietal cortex neurofibrillary tangles (silver stain)	239
infparnp	continuous	inferior parietal cortex neuritic plaques (silver stain)	239
ldai_bl	continuous	lifetime daily alcohol intake (baseline)	19
midfrontdp	continuous	middle frontal gyrus diffuse plaques (silver stain)	238
midfrontnft	continuous	middle frontal gyrus neurofibrillary tangles (silver stain)	238
midfrontnp	continuous	middle frontal gyrus neuritic plaques (silver stain)	238
midtempdp	continuous	middle temporal gyrus diffuse plaques (silver stain)	237
midtempnft	continuous	middle temporal gyrus neurofibrillary tangles (silver stain)	237
midtempnp	continuous	middle temporal gyrus neuritic plaques (silver stain)	237
msex	categorical	sex (male or female)	0
nft	continuous	Average neurofibrillary tangles (silver stain)	237
np	continuous	Average neuritic plaques (silver stain)	237
path_pd_mildsev	categorical	Severe parkinson's pathology (binary)	231
pmi	continuous	Post mortem interval (hours)	208
smoking	categorical	Smoking status (Never, former, current)	14
study	categorical	ROS or MAP	0
tangles	continuous	Average AT8 tau across all regions (must have data in at least 4 regions) measured by IHC	293
tangles_ag	continuous	Angular gyrus tangles measured by IHC	228
tangles_calc	continuous	Calcarine cortex tangles measured by IHC	233
tangles_cg	continuous	Anterior cingulate cortex tangles measured by IHC	304
tangles_ec	continuous	Entorhinal cortex tangles measured by IHC	356
tangles_hip	continuous	Hippocampal tangles measured by IHC	281
tangles_it	continuous	Inferior temporal gyrus tangles measured by IHC	260
tangles_mf	continuous	Middle frontal gyrus tangles measured by IHC	221
tangles_sf	continuous	Superior frontal gyrus tangles measured by IHC	359
tdp_stage4	categorical	TDP stage (None, amygdala, amygdala+limbic, amygdala+limbic+neocortical)	503

## Sheet: Diagnosis
Dementia vs NCI	Z-Score	Dementia vs MCI	Z-Score	MCI vs NCI	Z-Score
tangles_cg	17.745	tangles_cg	8.97852	tangles_cg	13.6119
tangles	12.1237	tangles_it	8.33525	nft	6.29245
nft	11.8573	midtempnp	7.955	tangles_it	4.9176
tangles_it	11.8451	tangles_mf	7.54152	tangles_hip	4.08375
tangles_mf	11.4204	tangles_ag	7.36108	midtempnft	3.70154
tangles_ag	9.49443	tangles_sf	7.12309	entonft	3.67368
tangles_hip	9.45667	tangles	6.51056
tangles_sf	9.04392	tdp_stage4	5.86679
midtempnft	8.32037	dxpark	5.19881
midtempnp	8.14551	ceradsc	5.15816
ci_num2_gct	8.0593	tangles_hip	4.56266
ca1hipnft	7.79376	np	4.4349
tdp_stage4	6.91954	tangles_calc	4.37391
hspath_any	6.60665	ci_num2_gct	4.10977
dxpark	6.59743	cogdx_stroke	4.09725
gpath	6.3778	entonp	3.90659
ceradsc	5.88074	midfrontnft	3.85213
np	5.79813	midfrontdp	3.80033
midfrontnft	5.78579	hspath_any	3.60767
cvda	5.61457	amyloid_hip	3.43652
amyloid_hip	5.47686	cvda	3.40729
infparnft	5.31546	dlbpathsc	3.30836
midfrontnp	4.98521	gpath	3.25424
age_death	4.97526	amyloid_cg	3.14733
midfrontdp	4.74191	infpardp	3.12328
entodp	4.50171	ca1hipnft	3.1217
dlbpathsc	4.19853	midtempnft	3.10444
infparnp	4.05376
path_pd_mildsev	3.89056
braaksc	3.73828
amyloid_cg	3.07558
tangles_ec	3.06794
arteriol_scler	2.9174
amyloid_sf	2.81161

## Sheet: Fast vs slow cognitive decline
Fast episodic memory decline	Z-Score	Fast global cognitive decline	Z-Score
tangles_cg	16.1917	tangles_cg	15.0197
tangles	11.6952	tangles	11.273
age_death	10.7265	tangles_sf	10.8203
nft	10.3373	age_death	9.84539
tangles_ag	9.22017	tangles_mf	9.70712
tangles_mf	8.87092	nft	8.16172
tangles_it	8.81098	tangles_ag	7.79494
ca1hipnft	8.40714	midtempnp	7.67475
midtempnp	8.31042	ca1hipnft	7.67447
tangles_sf	7.72531	tangles_it	7.54402
gpath	7.49914	midtempnft	7.00858
tangles_hip	6.81667	np	6.10289
midtempnft	6.70342	gpath	6.08094
amyloid_hip	6.70016	tangles_hip	6.07342
np	6.20682	amyloid_hip	5.92672
ceradsc	5.52147	hspath_any	5.70052
tdp_stage4	5.27668	dxpark	5.17137
midfrontnft	4.79309	midfrontdp	4.83935
braaksc	4.51989	ceradsc	4.58016
infparnp	4.50055	tangles_ec	4.43141
tangles_ec	4.1091	ca1hipnp	4.41229
ca1hipnp	3.93043	midfrontnft	4.30455
infparnft	3.70465	infparnft	3.92236
midfrontnp	3.55498	cesdsum_lv	3.77394
entonft	3.35466	tdp_stage4	3.30073
hspath_any	3.27536	entonp	3.19271
midfrontdp	2.93812	dlbpathsc	3.15121
		braaksc	3.0044

## Sheet: Full cohort cognitive decline
Episodic decline (All)	Z-Score	Global decline (all)	Z-Score
tangles_cg	15.9617	tangles_cg	12.1861
tangles	11.961	tangles_mf	9.88485
nft	10.2202	tangles	9.2709
tangles_sf	9.74722	tangles_sf	9.15761
tangles_mf	9.66353	tangles_ag	8.68296
age_death	9.64633	dxpark	8.38657
tangles_it	9.52905	age_death	7.95585
tangles_hip	8.84072	tangles_it	7.83681
tangles_ag	8.68446	nft	7.36924
dxpark	8.46314	tangles_hip	6.57812
ca1hipnft	7.88735	midfrontnft	6.34275
midtempnp	7.61401	midtempnp	6.25332
midtempnft	7.52729	ca1hipnft	6.21112
hspath_any	6.9134	midtempnft	5.95264
midfrontnft	6.63987	cesdsum_lv	5.83421
gpath	6.51005	midfrontdp	5.77716
tangles_ec	6.20178	gpath	5.67157
np	5.45131	np	5.38506
amyloid_mf	5.43809	amyloid_mf	5.24187
amyloid_cg	5.32688	infparnp	4.68153
infparnft	5.30269	amyloid_cg	4.62158
amyloid_sf	5.25937	amyloid_hip	4.58741
amyloid_ag	5.25347	midtempdp	4.54375
tdp_stage4	5.04822	amyloid_sf	4.51255
infparnp	4.93688	braaksc	4.48897
amyloid	4.89721	amyloid	4.4852
ca1hipnp	4.85926	infparnft	4.44128
amyloid_it	4.84847	amyloid_it	4.38833
amyloid_hip	4.81913	tangles_ec	4.32196
ceradsc	4.71491	ceradsc	4.2858
braaksc	4.65269	amyloid_ag	4.25639
entonft	4.54342	hspath_any	4.24304
midfrontdp	4.47831	entonft	4.222
midtempdp	4.16389	tdp_stage4	4.08425
amyloid_calc	3.97331	dp	4.00486
cesdsum_lv	3.67674	ca1hipnp	3.77007
entonp	3.65529	infpardp	3.65139
amyloid_ec	3.5401	tangles_calc	3.61685
dp	3.39284	amyloid_calc	3.44735
entodp	3.30967	midfrontnp	3.3937
tangles_calc	3.19689	path_pd_mildsev	3.38366
infpardp	3.0717	entonp	3.30874
caa_4gp	2.89058	entodp	3.30506
midfrontnp	2.76951	amyloid_ec	3.08044
