# Supplementary material for: The Key Factors Predicting Dementia in Individuals With Alzheimer’s Disease-Type Pathology
Source: Front Aging Neurosci. 2022 Apr 25;14:831967. doi: 10.3389/fnagi.2022.831967 (PMC9085578; doi:10.3389/fnagi.2022.831967)
Supplement: Supplementary Table 7 — Top 20 variables from the algorithms used to confirm the results of the Boruta pathology analyses. [file Table_7.xlsx]

## Sheet: Dementia vs NCI
ranger	Overall	rpart	Overall	xgbtree	Overall	glmnet	Overall
tangles_cg	100	tangles_cg	100	tangles_cg	100	dxpark	100
tangles_it	64.6511	tangles_it	88.7048	tangles	16.8584	hspath_any	93.5599
tangles	55.7895	tangles	87.5167	entodp	16.5716	ci_num2_gct	55.5205
tangles_mf	49.4801	tangles_mf	80.7089	nft	14.1789	path_pd_mildsev	36.8753
nft	48.0315	tangles_ag	79.5186	ca1hipnft	13.9402	study	26.0654
tangles_ag	40.8534			ci_num2_gct	13.1315	cogdx_stroke	23.7706
tangles_hip	35.8318			age_death	12.5378	apoe4d	22.4894
tangles_sf	35.5698			cvda	10.6429	arteriol_scler	19.9229
amyloid_hip	30.9739			tangles_mf	10.1152	nft	18.4946
gpath	30.7397			tangles_hip	9.16386	cvda	17.7791
midtempnp	28.8933			tangles_sf	8.77317	ceradsc	17.6157
ca1hipnft	28.4726			tangles_it	8.68858	hypertension_bl	15.8401
midtempnft	25.3917			amyloid_ag	8.44731	headinjrloc_bl	15.199
midfrontdp	22.1504			cesdsum_lv	8.26249	tdp_stage4	14.2103
ceradsc	20.7891			ceradsc	7.78825	smoking	9.31645
ci_num2_gct	17.6122			gpath	7.02308	cesdsum_lv	8.70246
np	16.796			tdp_stage4	6.95709	braaksc	7.63003
infparnft	15.7855			midtempnp	6.7681	gpath	7.50826
cvda	13.4673			dxpark	6.57674	ldai_bl	5.63791
amyloid_cg	13.4429			arteriol_scler	6.51875	np	4.21157

## Sheet: Fast episodic memory decline
ranger	Overall	rpart	Overall	ep100	Overall	glmnet	Overall
tangles_cg	100	tangles_cg	100	tangles_cg	100	hspath_any	100
tangles	47.3332	tangles	92.2808	age_death	33.4756	dxpark	75.3904
tangles_ag	23.5499	tangles_ag	88.4161	tangles	31.486	headinjrloc_bl	62.7009
age_death	22.9945	tangles_mf	85.3041	ca1hipnft	13.4052	msex	49.3078
tangles_it	20.8502	nft	83.8612	amyloid_hip	11.7831	ci_num2_gct	39.9375
nft	19.6894			entonft	9.92999	apoe4d	36.0241
tangles_mf	19.3591			tdp_stage4	9.39894	hypertension_bl	35.4155
ca1hipnft	15.7216			midfrontnp	5.78589	ci_num2_mct	22.6245
midtempnp	14.4549			nft	5.26496	cogdx_stroke	18.6705
tangles_hip	14.2316			amyloid_ec	4.20668	cvda	16.0337
tangles_sf	13.1144			midtempnp	4.19061	tdp_stage4	15.8392
gpath	11.583			cvda	4.07297	path_pd_mildsev	13.4059
amyloid_hip	10.714			tangles_ag	3.90582	nft	12.8705
midtempnft	8.54223			amyloid_it	3.66235	ceradsc	10.3365
np	8.42927			cesdsum_lv	3.49086	age_death	9.13074
tdp_stage4	5.64004			tangles_hip	3.42708	braaksc	8.12249
tangles_ec	4.96655			ci_num2_gct	3.02409	ca1hipdp	6.41079
midfrontnp	4.34648			msex	2.18456	cesdsum_lv	5.85057
ceradsc	3.6547			educ	2.16339	arteriol_scler	3.90577
hspath_any	3.36498			hypertension_bl	2.04697	dlbpathsc	3.77743

## Sheet: Fast global cognitive decline
ranger	Overall	rpart	Overall	xgbtree	Overall	glmnet	Overall
tangles_cg	100	tangles_cg	100	tangles_cg	100	hspath_any	100
tangles_sf	47.7155	tangles_sf	92.6608	age_death	27.3742	dxpark	69.4441
tangles	40.239	tangles_mf	90.3024	cesdsum_lv	14.4564	path_pd_mildsev	54.8622
tangles_mf	32.6473	tangles	87.6649	tangles	13.2661	headinjrloc_bl	52.548
age_death	24.3931	tangles_ag	83.6663	cogdx_stroke	7.93224	apoe4d	40.6033
ca1hipnft	22.3066			tangles_sf	6.06372	heart_bl	40.1948
tangles_it	18.6704			ca1hipnft	5.82898	ci_num2_gct	39.6749
tangles_ag	14.478			tdp_stage4	5.27334	hypertension_bl	30.6093
nft	14.1807			cvda	4.83003	msex	30.2538
tangles_hip	13.4002			hspath_any	3.68371	smoking	29.5413
midtempnft	13.0101			tangles_ag	3.63302	cogdx_stroke	28.4191
midtempnp	12.9363			entonft	3.63102	cvda	17.1472
hspath_any	10.2919			np	3.50905	tdp_stage4	11.482
midfrontdp	9.83454			midfrontdp	3.44877	nft	11.2003
tangles_ec	6.69309			tangles_ec	3.35297	cesdsum_lv	9.56951
cesdsum_lv	5.4266			pmi	3.1832	gpath	8.01032
dxpark	5.1012			smoking	2.76373	caa_4gp	7.99362
amyloid_hip	5.08532			midtempnft	2.54253	age_death	7.95833
ca1hipnp	4.928			entodp	2.42316	arteriol_scler	7.40775
np	4.67963			amyloid_hip	2.25968	ceradsc	5.49239
